# Supplementary material for: Hydroxonium triaqua­bis(biuret-κ2 O,O′)dichloridolanthanum(III) dichloride dihydrate
Source: Acta Crystallogr Sect E Struct Rep Online. 2008 Apr 18;64(Pt 5):m681–2. doi: 10.1107/S1600536808010349 (PMC2961074; doi:10.1107/S1600536808010349)
Supplement: Supplementary file 1 [file e-64-0m681-sup1.cif]

##############################################################################
###                                                                        ###
###        Electronic paper (Acta Crystallographica Section E)             ###
###                                                                        ###
##############################################################################
#                                                                            #
# This CIF contains the data in a paper accepted for publication in Acta     #
# Crystallographica Section E. It conforms to the requirements of Notes      #
# for Authors for Section E, and has been peer reviewed under the auspices   #
# of the IUCr Commission on Journals.                                        #
#                                                                            #
# Full details of the Crystallographic Information File format               #
# are given in the paper "The Crystallographic Information File (CIF):       #
# a New Standard Archive File for Crystallography" by S. R. Hall, F. H.      #
# Allen and I. D. Brown [Acta Cryst. (1991), A47, 655-685].                  #
#                                                                            #
# The current version of the core CIF dictionary is obtainable from          #
# ftp://ftp.iucr.org/pub/cif_core.dic. The current version number is 2.4.    #
#                                                                            #
# Software is freely available for graphical display of the structure(s) in  #
# this CIF.  For information consult the CIF home page http://www.iucr.org/  #
# cif/home.html                                                              #
#                                                                            #
# This file may be used for bona fide research purposes within the           #
# scientific community so long as proper attribution is given to the journal # 
# article from which it was obtained.                                        #
#                                                                            #
##############################################################################
                                             
data_I
_audit_creation_method     SHELXL-97
_chemical_name_systematic
;
Hydroxonium triaquabis(biuret-\k^2^<i>O</i>,<i>O</i>')dichloridolanthanum(III)
dichloride dihydrate
;
_chemical_name_common     ?
_chemical_formula_moiety     'C4 H16 Cl2 La N6 O7 +, H3 O +, 2(Cl -), 2(H2 O)'
_chemical_formula_sum     'C4 H23 Cl4 La N6 O10'
_chemical_formula_iupac     '(H3 O) [La Cl2 (C2 H5 N3 O2)2 (H2 O)3] Cl2, 2H2 O'
_chemical_formula_weight     596.00
_chemical_melting_point     ?
_symmetry_cell_setting     orthorhombic
_symmetry_space_group_name_H-M     'C m c 21'
_symmetry_space_group_name_Hall     'C 2c -2'
loop_
    _symmetry_equiv_pos_as_xyz
    'x, y, z'
    '-x, -y, z+1/2'
    'x, -y, z+1/2'
    '-x, y, z'
    'x+1/2, y+1/2, z'
    '-x+1/2, -y+1/2, z+1/2'
    'x+1/2, -y+1/2, z+1/2'
    '-x+1/2, y+1/2, z'
_cell_length_a     17.6252(7)
_cell_length_b     6.8868(3)
_cell_length_c     17.0447(7)
_cell_angle_alpha     90.00
_cell_angle_beta     90.00
_cell_angle_gamma     90.00
_cell_volume     2068.91(15)
_cell_formula_units_Z     4
_cell_measurement_reflns_used     4771
_cell_measurement_theta_min     2.31
_cell_measurement_theta_max     32.49
_cell_measurement_temperature     293(2)
_exptl_crystal_description     block
_exptl_crystal_colour     colourless
_exptl_crystal_size_max     0.30
_exptl_crystal_size_mid     0.23
_exptl_crystal_size_min     0.17
_exptl_crystal_density_diffrn     1.913
_exptl_crystal_density_meas     ?
_exptl_crystal_density_method     'not measured'
_exptl_crystal_F_000     1176
_exptl_absorpt_coefficient_mu     2.632
_exptl_absorpt_correction_type     multi-scan
_exptl_absorpt_process_details     '(SADABS; Bruker, 1999)'
_exptl_absorpt_correction_T_min     0.486
_exptl_absorpt_correction_T_max     0.636
_exptl_special_details
;
;
_diffrn_ambient_temperature     293(2)
_diffrn_radiation_type     MoK\a
_diffrn_radiation_wavelength     0.71073
_diffrn_radiation_source     'fine-focus sealed tube'
_diffrn_radiation_monochromator     graphite
_diffrn_measurement_device_type     'Bruker SMART1000 CCD'
_diffrn_measurement_method     \w
_diffrn_detector_area_resol_mean     ?
_diffrn_reflns_number     11912
_diffrn_reflns_av_R_equivalents     0.0183
_diffrn_reflns_av_sigmaI/netI     0.0174
_diffrn_reflns_theta_min     2.31
_diffrn_reflns_theta_max     32.49
_diffrn_reflns_theta_full     32.49
_diffrn_measured_fraction_theta_max     0.998
_diffrn_measured_fraction_theta_full     0.998
_diffrn_reflns_limit_h_min     -26
_diffrn_reflns_limit_h_max     26
_diffrn_reflns_limit_k_min     -10
_diffrn_reflns_limit_k_max     9
_diffrn_reflns_limit_l_min     -24
_diffrn_reflns_limit_l_max     25
_diffrn_standards_number     ?
_diffrn_standards_interval_count     ?
_diffrn_standards_interval_time     ?
_diffrn_standards_decay_%     0
_refine_special_details
;
Refinement of <i>F</i>^2^ against ALL reflections. The weighted <i>R</i>-factor
<i>wR</i> and goodness of fit <i>S</i> are based on <i>F</i>^2^, conventional
<i>R</i>-factors <i>R</i> are based on <i>F</i>, with <i>F</i> set to zero for
negative <i>F</i>^2^. The threshold expression of <i>F</i>^2^ >
\s(<i>F</i>^2^) is used only for calculating <i>R</i>-factors(gt) <i>etc</i>.
and is not relevant to the choice of reflections for refinement.
<i>R</i>-factors based on <i>F</i>^2^ are statistically about twice as large
as those based on <i>F</i>, and <i>R</i>- factors based on ALL data will be
even larger.
;
_reflns_number_total     3793
_reflns_number_gt     3716
_reflns_threshold_expression     I>2\s(I)
_refine_ls_structure_factor_coef     Fsqd
_refine_ls_matrix_type     full
_refine_ls_R_factor_all     0.0168
_refine_ls_R_factor_gt     0.0163
_refine_ls_wR_factor_gt     0.0414
_refine_ls_wR_factor_ref     0.0416
_refine_ls_goodness_of_fit_ref     1.090
_refine_ls_restrained_S_all     1.090
_refine_ls_number_reflns     3793
_refine_ls_number_parameters     121
_refine_ls_number_restraints     1
_refine_ls_hydrogen_treatment     constr
_refine_ls_weighting_scheme     calc
_refine_ls_weighting_details
                 'calc w=1/[\s^2^(Fo^2^)+(0.0242P)^2^] where P=(Fo^2^+2Fc^2^)/3'
_atom_sites_solution_hydrogens     geom
_atom_sites_solution_primary     direct
_atom_sites_solution_secondary     difmap
_refine_ls_shift/su_max     0.000
_refine_ls_shift/su_mean     0.000
_refine_diff_density_max     0.700
_refine_diff_density_min     -0.667
_refine_ls_extinction_method     none
_refine_ls_extinction_coef     ?
_refine_ls_abs_structure_details     'Flack (1983), 1805 Friedel pairs'
_refine_ls_abs_structure_Flack     0.001(9)
loop_
    _atom_type_symbol
    _atom_type_description
    _atom_type_scat_dispersion_real
    _atom_type_scat_dispersion_imag
    _atom_type_scat_source
    'C' 'C' 0.0033 0.0016
                         'International Tables Vol C Tables 4.2.6.8 and 6.1.1.4'
    'H' 'H' 0.0000 0.0000
                         'International Tables Vol C Tables 4.2.6.8 and 6.1.1.4'
    'N' 'N' 0.0061 0.0033
                         'International Tables Vol C Tables 4.2.6.8 and 6.1.1.4'
    'O' 'O' 0.0106 0.0060
                         'International Tables Vol C Tables 4.2.6.8 and 6.1.1.4'
    'Cl' 'Cl' 0.1484 0.1585
                         'International Tables Vol C Tables 4.2.6.8 and 6.1.1.4'
    'La' 'La' -0.2871 2.4523
                         'International Tables Vol C Tables 4.2.6.8 and 6.1.1.4'
_computing_data_collection     'SMART (Bruker, 1999)'
_computing_cell_refinement     'SAINT (Bruker, 1999)'
_computing_data_reduction     'SAINT (Bruker, 1999)'
_computing_structure_solution     'SHELXS97 (Sheldrick, 2008)'
_computing_structure_refinement     'SHELXL97 (Sheldrick, 2008)'
_computing_molecular_graphics     'ORTEP-3 (Farrugia, 1997)'
_computing_publication_material     'SHELXL97 (Sheldrick, 2008)'
loop_
    _atom_site_type_symbol
    _atom_site_label
    _atom_site_fract_x
    _atom_site_fract_y
    _atom_site_fract_z
    _atom_site_U_iso_or_equiv
    _atom_site_adp_type
    _atom_site_calc_flag
    _atom_site_refinement_flags
    _atom_site_occupancy
    _atom_site_disorder_assembly
    _atom_site_disorder_group
    La La1 0.0000 0.234447(14) 0.341713(14) 0.01947(3) Uani d S 1 . .
    Cl Cl1 0.10789(2) -0.09170(6) 0.32281(3) 0.03634(12) Uani d . 1 . .
    C C1 0.18755(10) 0.3315(3) 0.40149(12) 0.0293(4) Uani d . 1 . .
    C C2 0.17044(10) 0.4278(3) 0.26382(12) 0.0290(3) Uani d . 1 . .
    N N1 0.24102(12) 0.2964(3) 0.45518(14) 0.0459(5) Uani d . 1 . .
    H H1 0.2283 0.2650 0.5022 0.055 Uiso calc R 1 . .
    H H2 0.2882 0.3052 0.4427 0.055 Uiso calc R 1 . .
    N N2 0.21433(7) 0.3826(2) 0.32868(11) 0.0344(4) Uani d . 1 . .
    H H3 0.2628 0.3870 0.3229 0.041 Uiso calc R 1 . .
    N N3 0.20884(11) 0.4877(3) 0.20138(13) 0.0445(4) Uani d . 1 . .
    H H4 0.1851 0.5181 0.1591 0.053 Uiso calc R 1 . .
    H H5 0.2575 0.4963 0.2032 0.053 Uiso calc R 1 . .
    O O1 0.11900(8) 0.3202(3) 0.41736(8) 0.0333(3) Uani d . 1 . .
    O O2 0.10047(7) 0.41314(19) 0.26393(8) 0.0298(3) Uani d . 1 . .
    O O3 0.0000 0.0881(4) 0.47616(14) 0.0488(7) Uani d S 1 . .
    H H6 0.0406 0.0729 0.5026 0.059 Uiso d R 1 . .
    O O4 0.0000 0.1452(4) 0.19698(13) 0.0384(5) Uani d S 1 . .
    H H7 0.0377 0.0935 0.1750 0.046 Uiso d R 1 . .
    O O5 0.0000 0.5850(3) 0.39200(13) 0.0388(5) Uani d S 1 . .
    H H8 -0.0323 0.6527 0.3843 0.047 Uiso d R 1 . .
    Cl Cl2 0.36579(3) 0.51610(15) 0.08766(5) 0.04627(14) Uani d . 1 . .
    O O6 0.5000 0.1924(5) 0.17243(18) 0.0617(7) Uani d S 1 . .
    H H9 0.4686 0.1472 0.2081 0.074 Uiso d R 1 . .
    H H10 0.5000 0.1363 0.1273 0.074 Uiso d SR 1 . .
    O O7 0.39583(14) -0.0187(4) 0.06811(12) 0.0695(6) Uani d . 1 . .
    H H11 0.3960 -0.1404 0.0560 0.083 Uiso d R 1 . .
    H H12 0.3976 0.0476 0.0265 0.083 Uiso d R 1 . .
loop_
    _atom_site_aniso_label
    _atom_site_aniso_U_11
    _atom_site_aniso_U_22
    _atom_site_aniso_U_33
    _atom_site_aniso_U_12
    _atom_site_aniso_U_13
    _atom_site_aniso_U_23
    La1 0.01375(4) 0.02565(5) 0.01902(5) 0.000 0.000 0.00102(8)
    Cl1 0.01972(15) 0.03484(19) 0.0545(3) 0.00363(13) 0.00053(17) -0.00126(18)
    C1 0.0219(8) 0.0309(9) 0.0351(9) -0.0001(6) -0.0063(7) -0.0041(7)
    C2 0.0240(7) 0.0303(8) 0.0325(9) -0.0042(6) 0.0059(7) -0.0006(7)
    N1 0.0305(9) 0.0593(11) 0.0479(11) 0.0024(8) -0.0163(9) 0.0009(10)
    N2 0.0164(5) 0.0455(7) 0.0412(11) -0.0021(5) 0.0022(6) 0.0039(7)
    N3 0.0322(9) 0.0584(11) 0.0430(10) -0.0067(8) 0.0141(8) 0.0071(9)
    O1 0.0228(6) 0.0510(8) 0.0260(6) -0.0028(6) -0.0025(5) -0.0012(6)
    O2 0.0211(6) 0.0395(7) 0.0288(6) -0.0032(5) 0.0006(5) 0.0062(6)
    O3 0.0248(10) 0.086(2) 0.0352(13) 0.000 0.000 0.0282(12)
    O4 0.0265(10) 0.0609(15) 0.0279(10) 0.000 0.000 -0.0113(10)
    O5 0.0301(10) 0.0299(9) 0.0564(14) 0.000 0.000 -0.0004(9)
    Cl2 0.03018(19) 0.0726(4) 0.0360(2) 0.0037(3) -0.0008(3) -0.0124(2)
    O6 0.076(2) 0.0640(16) 0.0453(16) 0.000 0.000 0.0068(14)
    O7 0.0972(16) 0.0730(12) 0.0384(10) 0.0050(13) -0.0051(10) 0.0115(10)
_geom_special_details
;
All e.s.d.'s (except the e.s.d. in the dihedral angle between two l.s. planes)
are estimated using the full covariance matrix. The cell e.s.d.'s are taken
into account individually in the estimation of e.s.d.'s in distances, angles
and torsion angles; correlations between e.s.d.'s in cell parameters are only
used when they are defined by crystal symmetry. An approximate (isotropic)
treatment of cell e.s.d.'s is used for estimating e.s.d.'s involving l.s.
planes.
;
loop_
    _geom_bond_atom_site_label_1
    _geom_bond_atom_site_label_2
    _geom_bond_site_symmetry_2
    _geom_bond_distance
    _geom_bond_publ_flag
    La1 O3 . 2.503(2) y
    La1 O2 . 2.5313(13) y
    La1 O2 4 2.5313(12) ?
    La1 O1 . 2.5318(14) y
    La1 O1 4 2.5318(14) ?
    La1 O4 . 2.542(2) y
    La1 O5 . 2.562(2) y
    La1 Cl1 4 2.9606(4) ?
    La1 Cl1 . 2.9606(4) y
    C1 O1 . 1.241(2) ?
    C1 N1 . 1.336(3) ?
    C1 N2 . 1.374(3) ?
    C2 O2 . 1.237(2) ?
    C2 N3 . 1.327(3) ?
    C2 N2 . 1.385(3) ?
    N1 H1 . 0.8600 ?
    N1 H2 . 0.8600 ?
    N2 H3 . 0.8600 ?
    N3 H4 . 0.8600 ?
    N3 H5 . 0.8600 ?
    O3 H6 . 0.8522 ?
    O4 H7 . 0.8418 ?
    O5 H8 . 0.7477 ?
    O6 H9 . 0.8786 ?
    O6 H10 . 0.8615 ?
    O7 H11 . 0.8631 ?
    O7 H12 . 0.8446 ?
loop_
    _geom_angle_atom_site_label_1
    _geom_angle_atom_site_label_2
    _geom_angle_atom_site_label_3
    _geom_angle_site_symmetry_1
    _geom_angle_site_symmetry_3
    _geom_angle
    _geom_angle_publ_flag
    O3 La1 O2 . . 132.46(4) ?
    O3 La1 O2 . 4 132.46(4) ?
    O2 La1 O2 . 4 88.78(6) ?
    O3 La1 O1 . . 68.14(5) ?
    O2 La1 O1 . . 64.78(4) ?
    O2 La1 O1 4 . 137.12(5) ?
    O3 La1 O1 . 4 68.14(5) ?
    O2 La1 O1 . 4 137.12(5) ?
    O2 La1 O1 4 4 64.78(4) ?
    O1 La1 O1 . 4 111.87(7) ?
    O3 La1 O4 . . 142.27(9) ?
    O2 La1 O4 . . 67.01(5) ?
    O2 La1 O4 4 . 67.01(5) ?
    O1 La1 O4 . . 123.41(3) ?
    O1 La1 O4 4 . 123.41(3) ?
    O3 La1 O5 . . 94.19(9) ?
    O2 La1 O5 . . 73.56(5) ?
    O2 La1 O5 4 . 73.56(5) ?
    O1 La1 O5 . . 67.03(4) ?
    O1 La1 O5 4 . 67.03(4) ?
    O4 La1 O5 . . 123.54(8) ?
    O3 La1 Cl1 . 4 78.13(5) ?
    O2 La1 Cl1 . 4 139.57(4) ?
    O2 La1 Cl1 4 4 82.10(3) ?
    O1 La1 Cl1 . 4 139.86(4) ?
    O1 La1 Cl1 4 4 72.56(4) ?
    O4 La1 Cl1 . 4 73.20(5) ?
    O5 La1 Cl1 . 4 138.709(15) ?
    O3 La1 Cl1 . . 78.13(5) ?
    O2 La1 Cl1 . . 82.10(3) ?
    O2 La1 Cl1 4 . 139.57(4) ?
    O1 La1 Cl1 . . 72.56(4) ?
    O1 La1 Cl1 4 . 139.86(4) ?
    O4 La1 Cl1 . . 73.20(5) ?
    O5 La1 Cl1 . . 138.709(15) ?
    Cl1 La1 Cl1 4 . 79.930(17) ?
    O1 C1 N1 . . 121.8(2) ?
    O1 C1 N2 . . 123.21(16) ?
    N1 C1 N2 . . 115.01(18) ?
    O2 C2 N3 . . 122.33(19) ?
    O2 C2 N2 . . 122.51(17) ?
    N3 C2 N2 . . 115.16(17) ?
    C1 N1 H1 . . 120.0 ?
    C1 N1 H2 . . 120.0 ?
    H1 N1 H2 . . 120.0 ?
    C1 N2 C2 . . 125.93(14) ?
    C1 N2 H3 . . 117.0 ?
    C2 N2 H3 . . 117.0 ?
    C2 N3 H4 . . 120.0 ?
    C2 N3 H5 . . 120.0 ?
    H4 N3 H5 . . 120.0 ?
    C1 O1 La1 . . 135.26(12) ?
    C2 O2 La1 . . 137.53(12) ?
    La1 O3 H6 . . 122.3 ?
    La1 O4 H7 . . 122.3 ?
    La1 O5 H8 . . 121.9 ?
    H9 O6 H10 . . 117.3 ?
    H11 O7 H12 . . 108.9 ?
loop_
    _geom_torsion_atom_site_label_1
    _geom_torsion_atom_site_label_2
    _geom_torsion_atom_site_label_3
    _geom_torsion_atom_site_label_4
    _geom_torsion_site_symmetry_1
    _geom_torsion_site_symmetry_2
    _geom_torsion_site_symmetry_3
    _geom_torsion_site_symmetry_4
    _geom_torsion
    _geom_torsion_publ_flag
    O1 C1 N2 C2 . . . . -0.1(3) ?
    N1 C1 N2 C2 . . . . -179.32(19) ?
    O2 C2 N2 C1 . . . . -5.1(3) ?
    N3 C2 N2 C1 . . . . 174.93(19) ?
    N1 C1 O1 La1 . . . . -149.81(17) ?
    N2 C1 O1 La1 . . . . 31.0(3) ?
    O3 La1 O1 C1 . . . . 138.5(2) ?
    O2 La1 O1 C1 . . . . -34.7(2) ?
    O2 La1 O1 C1 4 . . . -91.9(2) ?
    O1 La1 O1 C1 4 . . . -167.88(17) ?
    O4 La1 O1 C1 . . . . -0.6(2) ?
    O5 La1 O1 C1 . . . . -116.7(2) ?
    Cl1 La1 O1 C1 4 . . . 103.6(2) ?
    Cl1 La1 O1 C1 . . . . 54.6(2) ?
    N3 C2 O2 La1 . . . . 159.25(15) ?
    N2 C2 O2 La1 . . . . -20.7(3) ?
    O3 La1 O2 C2 . . . . 21.4(2) ?
    O2 La1 O2 C2 4 . . . 175.02(16) ?
    O1 La1 O2 C2 . . . . 29.91(18) ?
    O1 La1 O2 C2 4 . . . 125.52(18) ?
    O4 La1 O2 C2 . . . . -119.5(2) ?
    O5 La1 O2 C2 . . . . 101.81(19) ?
    Cl1 La1 O2 C2 4 . . . -108.69(18) ?
    Cl1 La1 O2 C2 . . . . -44.48(18) ?
loop_
    _geom_hbond_atom_site_label_D
    _geom_hbond_atom_site_label_H
    _geom_hbond_atom_site_label_A
    _geom_hbond_site_symmetry_A
    _geom_hbond_distance_DH
    _geom_hbond_distance_HA
    _geom_hbond_distance_DA
    _geom_hbond_angle_DHA
    N1 H1 Cl2 6 0.86 2.94 3.643(3) 141
    N1 H2 Cl1 8 0.86 2.83 3.574(3) 145
    N2 H3 Cl1 8 0.86 2.28 3.1399(14) 173
    N3 H4 O7 8 0.86 2.12 2.927(3) 156
    N3 H5 Cl2 . 0.86 2.75 3.3835(18) 132
    O3 H6 Cl2 6 0.85 2.28 3.1181(16) 168
    O4 H7 Cl2 8_545 0.84 2.32 3.1396(17) 164
    O5 H8 Cl1 4_565 0.75 2.44 3.1566(17) 160
    O6 H9 O2 8_545 0.88 2.23 3.044(3) 153
    O6 H10 O7 . 0.86 2.35 2.941(3) 126
    O6 H10 O7 4_655 0.86 2.35 2.941(3) 126
    O7 H11 Cl2 1_545 0.86 2.48 3.264(3) 151
    O7 H12 O1 6_554 0.84 2.09 2.922(2) 168
data_global
_journal_date_recd_electronic     2008-04-10
_journal_date_accepted     2008-04-15
_journal_name_full     'Acta Crystallographica, Section E'
_journal_year     2008
_journal_volume     64
_journal_issue      5
_journal_page_first     m681
_journal_page_last     m682
_journal_paper_category     QM
_journal_coeditor_code     FJ2113
_publ_contact_author_name     'William T. A. Harrison'
_publ_contact_author_address
;
Department of Chemistry
University of Aberdeen
Aberdeen  AB24 3UE
Scotland
;
_publ_contact_author_email     w.harrison@abdn.ac.uk
_publ_contact_author_fax     ' 44 1224 272921 '
_publ_contact_author_phone     ' 44 1224 272897 '
_publ_section_title
;
Hydroxonium triaquabis(biuret-\k^2^<i>O</i>,<i>O</i>')dichloridolanthanum(III)
dichloride dihydrate
;
loop_
    _publ_author_name
    _publ_author_address
    'Harrison, William T. A.'
;
Department of Chemistry
University of Aberdeen
Meston Walk
Aberdeen AB24 3UE
Scotland
;
