# Supplementary material for: Hydroxonium triaqua­bis(biuret-κ2 O,O′)dichloridolanthanum(III) dichloride dihydrate
Source: Acta Crystallogr Sect E Struct Rep Online. 2008 Apr 18;64(Pt 5):m681–2. doi: 10.1107/S1600536808010349 (PMC2961074; doi:10.1107/S1600536808010349)
Supplement: Supplementary file 2 [file e-64-0m681-Isup2.hkl]

# 
# h,k,l, Fc-squared, Fo-squared, sigma(Fo-squared) and status flag 
# 
data_I
_shelx_title ' lg4gt in Cmc2(1)' 
_shelx_refln_list_code          4 
_shelx_F_calc_maximum      395.20 
_exptl_crystal_F_000      1176.00 
_reflns_d_resolution_high  0.6615 
 
loop_ 
 _symmetry_equiv_pos_as_xyz 
 'x, y, z' 
 '-x, -y, z+1/2' 
 'x, -y, z+1/2' 
 '-x, y, z' 
 'x+1/2, y+1/2, z' 
 '-x+1/2, -y+1/2, z+1/2' 
 'x+1/2, -y+1/2, z+1/2' 
 '-x+1/2, y+1/2, z' 
 
_cell_length_a    17.6252 
_cell_length_b     6.8868 
_cell_length_c    17.0447 
_cell_angle_alpha  90.000 
_cell_angle_beta   90.000 
_cell_angle_gamma  90.000 
 
_shelx_F_squared_multiplier     1.000 
 
loop_ 
 _refln_index_h 
 _refln_index_k 
 _refln_index_l 
 _refln_F_squared_calc 
 _refln_F_squared_meas 
 _refln_F_squared_sigma 
 _refln_observed_status 
   5   3 -24      340.26      368.32     53.79 o 
  11   1 -23     1574.46     1815.64    110.85 o 
   6   2 -23       94.77      179.65     43.68 o 
   8   2 -23      236.71      236.17     48.60 o 
  10   2 -23      150.53      231.53     49.42 o 
   3   3 -23     2137.06     2101.78    104.57 o 
   5   3 -23     2159.95     2168.12    110.85 o 
   7   3 -23     1168.96     1242.83     88.19 o 
   9   3 -23     1015.31     1036.96     86.28 o 
   0   4 -23       68.62       66.07     35.49 o 
   2   4 -23      111.38      115.49     44.78 o 
   4   4 -23      484.50      421.28     57.34 o 
   6   4 -23      224.75      283.13     52.15 o 
  12   0 -22     2839.76     3217.92    141.98 o 
   7   1 -22        3.05       25.66     37.68 o 
   9   1 -22       16.88       44.78     35.77 o 
  11   1 -22      510.27      472.89     62.80 o 
  13   1 -22       69.96       61.70     40.95 o 
   4   2 -22     1272.60     1305.08     81.09 o 
   6   2 -22     2742.99     2585.86    115.49 o 
   8   2 -22     2880.90     2872.54    126.96 o 
  10   2 -22     1430.90     1404.19     95.01 o 
  12   2 -22     1237.54     1235.46     93.65 o 
   1   3 -22      706.60      735.54     63.07 o 
   3   3 -22        1.63       23.75     34.95 o 
   5   3 -22      146.80      109.48     40.95 o 
   7   3 -22      441.11      442.58     57.88 o 
   9   3 -22      377.82      333.91     56.52 o 
  11   3 -22       35.02       39.32     41.23 o 
   0   4 -22     1420.07     1438.59     89.28 o 
   2   4 -22     1426.61     1349.51     60.22 o 
   4   4 -22     1560.28     1554.35     94.74 o 
   6   4 -22      914.32      940.04     80.00 o 
   8   4 -22      873.40      967.61     80.27 o 
   1   5 -22      241.74      157.54     44.23 o 
   3   5 -22      468.88      442.57     40.42 o 
   5   5 -22      349.85      353.80     57.88 o 
   5   1 -21     3770.79     3894.49    130.23 o 
   7   1 -21     3104.99     3109.25    122.59 o 
   9   1 -21     2901.85     3025.43    126.69 o 
  11   1 -21     3104.06     3012.33    132.15 o 
  13   1 -21     2349.34     2343.47     87.45 o 
  15   1 -21     2009.97     2093.44     88.10 o 
   2   2 -21      244.83      218.42     40.41 o 
   4   2 -21       44.29       47.51     36.59 o 
   6   2 -21      117.81      121.22     38.77 o 
   8   2 -21      330.26      353.03     54.88 o 
  10   2 -21      481.50      446.40     58.97 o 
  12   2 -21      292.30      255.28     52.69 o 
  14   2 -21        2.61       15.29     42.05 o 
   1   3 -21     2614.06     2561.79    109.48 o 
   3   3 -21     2170.22     2043.62     99.11 o 
   5   3 -21     2609.53     2569.20    113.58 o 
   7   3 -21     2576.11     2466.82    116.31 o 
   9   3 -21     1411.21     1268.49     89.55 o 
  11   3 -21     1756.64     1758.85    106.48 o 
  13   3 -21     1689.00     1765.41    111.94 o 
   0   4 -21      375.56      328.45     49.42 o 
   2   4 -21      187.70      188.88     29.83 o 
   4   4 -21      346.89      331.18     34.56 o 
   8   4 -21      451.62      431.39     59.25 o 
  10   4 -21       78.10      121.50     44.50 o 
   1   5 -21     1008.59      995.20     54.64 o 
   3   5 -21     1317.88     1342.11    103.61 o 
   5   5 -21     1094.07     1084.91     57.21 o 
   7   5 -21      786.73      755.81     49.59 o 
   0   6 -21      265.19      199.86     45.87 o 
   6   0 -20     6574.99     7023.13    170.92 o 
   8   0 -20     3962.62     4055.30    135.42 o 
  10   0 -20     1355.30     1333.20     87.10 o 
  12   0 -20     2105.24     2225.19    115.22 o 
  14   0 -20     5452.36     5682.55    192.21 o 
  16   0 -20     2978.00     3126.46    150.99 o 
   3   1 -20      361.01      349.20     44.78 o 
   5   1 -20       94.73      107.85     34.40 o 
   7   1 -20      504.26      563.26     58.97 o 
   9   1 -20      129.51      105.66     40.41 o 
  11   1 -20       25.98       28.18     27.47 o 
  13   1 -20       65.63      118.31     33.28 o 
  15   1 -20       70.50      111.52     34.26 o 
   0   2 -20     2912.73     2848.51    104.57 o 
   2   2 -20     4134.89     4335.15    131.87 o 
   4   2 -20     4746.86     4782.92    144.43 o 
   6   2 -20     2380.98     2310.37    105.94 o 
   8   2 -20     1876.72     1765.13     95.29 o 
  10   2 -20     4029.76     3933.26    147.98 o 
  12   2 -20     3998.51     4177.89    158.36 o 
  14   2 -20     1050.52      999.95     84.50 o 
   1   3 -20      150.22      145.61     26.59 o 
   3   3 -20      898.55      914.24     47.47 o 
   5   3 -20      635.50      681.48     62.25 o 
   7   3 -20      105.03      113.85     40.14 o 
   9   3 -20      360.58      303.61     53.24 o 
  11   3 -20      585.40      684.21     69.90 o 
  13   3 -20      167.55      203.13     51.06 o 
   0   4 -20     3777.20     3618.18    131.05 o 
   2   4 -20     1957.57     1859.13    140.88 o 
   4   4 -20      833.53      767.79     46.13 o 
   6   4 -20     1970.94     1877.51     69.92 o 
   8   4 -20     2628.23     2542.17    121.50 o 
  10   4 -20     1490.18     1455.52     98.29 o 
  12   4 -20      924.32      784.14     78.09 o 
   1   5 -20     1043.20      971.68     52.89 o 
   3   5 -20      217.18      195.16     30.89 o 
   5   5 -20      302.70      258.64     33.19 o 
   7   5 -20      861.41      891.44     53.50 o 
   9   5 -20      867.23      948.72     55.94 o 
   0   6 -20      407.52      408.18     55.70 o 
   2   6 -20     1058.25     1088.51     59.55 o 
   4   6 -20     1620.62     1660.64     75.08 o 
   6   6 -20      808.02      803.85     53.71 o 
   1   1 -19     4058.65     4048.20    116.04 o 
   3   1 -19     4547.06     4782.65    131.87 o 
   5   1 -19     4831.73     4678.90    134.60 o 
   7   1 -19     3560.09     3556.26     86.10 o 
   9   1 -19     3215.41     3275.79     88.17 o 
  11   1 -19     2976.85     3107.45     91.07 o 
  13   1 -19     2716.23     2699.50     90.16 o 
  15   1 -19     2565.24     2625.14     94.02 o 
  17   1 -19     1667.86     1823.86     84.75 o 
   0   2 -19     1509.55     1497.56     75.36 o 
   2   2 -19      290.65      309.91     29.72 o 
   4   2 -19      298.39      341.29     46.41 o 
   6   2 -19       98.86       87.92     35.22 o 
   8   2 -19      633.16      664.01     62.52 o 
  10   2 -19      441.47      378.96     53.51 o 
  12   2 -19       74.53      106.32     39.18 o 
  14   2 -19        6.13       55.38     30.77 o 
  16   2 -19       69.47       75.68     33.70 o 
   1   3 -19     3666.96     3649.36     86.48 o 
   3   3 -19     4257.96     4076.50     91.75 o 
   5   3 -19     4647.88     4871.98    101.86 o 
   7   3 -19     2873.14     2772.06    117.95 o 
   9   3 -19     2290.03     2131.54    109.21 o 
  11   3 -19     3759.12     3605.35    144.98 o 
  13   3 -19     2950.81     2939.43    137.06 o 
  15   3 -19     1375.40     1432.31    101.84 o 
   0   4 -19      525.26      493.09     55.70 o 
   2   4 -19      669.95      648.65     42.07 o 
   4   4 -19     1063.09     1062.51     53.81 o 
   6   4 -19      465.33      458.12     38.24 o 
   8   4 -19      432.31      410.06     59.66 o 
  10   4 -19      348.96      407.63     58.97 o 
  12   4 -19      186.77      179.38     49.42 o 
  14   4 -19      565.16      589.20     70.17 o 
   1   5 -19     1939.86     1841.27     71.26 o 
   3   5 -19     1508.32     1453.58     63.49 o 
   5   5 -19     1029.82     1053.56     55.22 o 
   7   5 -19     1949.95     1906.84     73.85 o 
   9   5 -19     1828.79     1778.66     72.99 o 
  11   5 -19      761.56      830.28     80.27 o 
   0   6 -19      824.70      712.06     67.44 o 
   2   6 -19      493.52      515.39     42.78 o 
   4   6 -19      369.01      343.05     37.34 o 
   6   6 -19      673.91      667.17     48.62 o 
   8   6 -19      553.62      458.66     43.30 o 
   2   0 -18     5308.05     5611.02    129.42 o 
   4   0 -18    13236.70    13325.18    214.60 o 
   6   0 -18     4424.85     4363.00    126.96 o 
   8   0 -18     1826.80     1709.43     86.28 o 
  10   0 -18     3832.09     3759.34    133.78 o 
  12   0 -18     6102.74     6456.04    189.76 o 
  14   0 -18     2472.56     2487.02    125.05 o 
  16   0 -18     2755.93     2832.13    137.88 o 
  18   0 -18     1791.78     1968.27    122.86 o 
   1   1 -18      300.55      361.00     28.09 o 
   3   1 -18      216.13      201.50     39.32 o 
   5   1 -18      543.32      559.15     48.46 o 
   7   1 -18      440.64      471.86     34.73 o 
   9   1 -18       98.63       91.14     26.44 o 
  11   1 -18      296.76      273.83     35.20 o 
  13   1 -18      189.20      211.81     38.77 o 
  15   1 -18      200.88      226.25     38.20 o 
  17   1 -18       28.39       18.81     32.92 o 
   0   2 -18    10893.05    10825.87    196.58 o 
   2   2 -18     3383.64     3330.28    119.59 o 
   4   2 -18     3410.02     3440.28     78.57 o 
   6   2 -18     5714.91     5483.79    150.44 o 
   8   2 -18     5831.59     5635.32    159.45 o 
  10   2 -18     2944.85     2911.55     83.66 o 
  12   2 -18     2383.26     2638.74    119.72 o 
  14   2 -18     3609.58     3635.22    200.54 o 
  16   2 -18     2761.81     2827.76     99.20 o 
  18   2 -18     1273.40     1396.95     75.99 o 
   1   3 -18      924.33      863.94     44.66 o 
   3   3 -18      105.85      113.03     23.80 o 
   5   3 -18      155.11      156.61     26.71 o 
   7   3 -18     1313.42     1249.47     76.72 o 
   9   3 -18      437.50      356.30     52.42 o 
  11   3 -18       13.45       67.71     36.04 o 
  13   3 -18      100.78      101.63     31.44 o 
  15   3 -18      357.61      427.53     46.05 o 
  17   3 -18      177.03      155.40     36.57 o 
   0   4 -18     3069.19     2964.82    115.22 o 
   2   4 -18     4390.01     4269.94     97.20 o 
   4   4 -18     3726.87     3575.86     89.76 o 
   6   4 -18     1877.80     1795.66    103.48 o 
   8   4 -18     2610.65     2565.19    129.83 o 
  10   4 -18     3525.25     3538.97     96.20 o 
  12   4 -18     3435.57     3464.47    146.89 o 
  14   4 -18      813.50      789.87     78.63 o 
  16   4 -18     1158.02     1125.43     95.56 o 
   1   5 -18      413.24      428.45     38.09 o 
   3   5 -18     1164.59     1124.45     55.38 o 
   5   5 -18      932.24      886.37     50.33 o 
   7   5 -18      286.91      286.80     43.00 o 
   9   5 -18      789.83      745.77     48.53 o 
  11   5 -18      653.20      628.28     52.15 o 
  13   5 -18      300.83      270.57     55.15 o 
   0   6 -18     1579.98     1558.18     93.10 o 
   2   6 -18     1259.62     1118.45     57.62 o 
   4   6 -18     1489.13     1478.57     94.60 o 
   6   6 -18     1473.83     1355.29     64.95 o 
   8   6 -18     1623.24     1559.66    105.12 o 
  10   6 -18      682.05      650.92     49.95 o 
   1   7 -18      710.42      646.31     47.96 o 
   3   7 -18      282.99      255.71     33.96 o 
   5   7 -18      420.92      385.83     40.52 o 
   1   1 -17     5319.71     5390.60     88.85 o 
   3   1 -17     4931.63     4818.36    109.21 o 
   5   1 -17     6597.11     6385.61    103.63 o 
   7   1 -17     3624.04     3566.90    158.77 o 
   9   1 -17     4447.44     4366.49     97.27 o 
  11   1 -17     4089.79     4142.85    100.20 o 
  13   1 -17     3317.08     3172.66    208.87 o 
  15   1 -17     2437.38     2613.28     97.88 o 
  17   1 -17     2710.92     2768.23     98.36 o 
  19   1 -17     1582.79     1501.98    104.57 o 
   0   2 -17      698.80      709.88     52.69 o 
   2   2 -17      485.80      518.32     34.36 o 
   4   2 -17       24.50       44.77     20.42 o 
   6   2 -17      160.43      127.31     23.52 o 
   8   2 -17      227.91      261.24     29.92 o 
  10   2 -17      627.90      578.37     60.89 o 
  12   2 -17      144.82      154.88     32.11 o 
  14   2 -17      150.45      161.94     33.96 o 
  16   2 -17      171.03      137.08     35.68 o 
  18   2 -17      424.60      446.55     47.80 o 
   1   3 -17     5636.41     5733.83    103.84 o 
   3   3 -17     4397.87     4506.25    156.99 o 
   5   3 -17     5202.45     5305.78    102.60 o 
   7   3 -17     4998.76     4836.22     99.24 o 
   9   3 -17     3725.39     3692.44     89.37 o 
  11   3 -17     2971.89     3063.64     90.25 o 
  13   3 -17     3569.29     3749.45    298.42 o 
  15   3 -17     2753.05     2898.54     98.57 o 
  17   3 -17     2001.99     1943.21     86.73 o 
   0   4 -17      687.79      662.10     58.70 o 
   2   4 -17      813.75      725.04     42.54 o 
   4   4 -17      520.91      459.60     36.09 o 
   6   4 -17      609.90      573.34     40.06 o 
   8   4 -17      728.19      736.96     45.38 o 
  10   4 -17      416.26      376.94     36.85 o 
  12   4 -17      128.25       94.53     31.67 o 
  14   4 -17      847.32      826.19     79.45 o 
  16   4 -17      277.98      354.39     47.71 o 
   1   5 -17     2279.06     2167.69     72.78 o 
   3   5 -17     3834.61     3438.41     90.35 o 
   5   5 -17     2175.63     2165.31     73.97 o 
   7   5 -17     2114.38     2112.52    182.11 o 
   9   5 -17     2342.52     2291.05     79.47 o 
  11   5 -17     2022.70     2027.10     77.45 o 
  13   5 -17     1688.29     1633.37     78.91 o 
  15   5 -17     1043.04      969.53     86.28 o 
   0   6 -17      687.59      543.60     59.79 o 
   2   6 -17      835.70      790.28     48.75 o 
   4   6 -17     1079.70      996.41     76.86 o 
   6   6 -17      838.26      759.38     49.71 o 
   8   6 -17      456.12      454.09     43.96 o 
  10   6 -17      765.97      733.38     51.20 o 
  12   6 -17      578.22      604.89     47.78 o 
   1   7 -17     1091.01     1033.41     58.30 o 
   3   7 -17      737.30      728.95     50.44 o 
   5   7 -17      601.59      572.40     46.21 o 
   7   7 -17      983.95      984.31     70.85 o 
   0   0 -16    21564.17    22484.76    250.37 o 
   2   0 -16     5402.59     5479.97    120.13 o 
   4   0 -16     5669.24     5454.30    126.69 o 
   6   0 -16    10959.77    10807.58    191.67 o 
   8   0 -16     9521.28    10050.20    201.22 o 
  10   0 -16     4390.86     4329.69    136.51 o 
  12   0 -16     2889.75     2876.63    119.04 o 
  14   0 -16     6788.73     6645.80    191.12 o 
  16   0 -16     5402.44     5397.24    179.38 o 
  18   0 -16     1710.98     1561.18    107.85 o 
  20   0 -16     1617.18     1640.90    113.31 o 
   1   1 -16      672.65      684.42     34.26 o 
   3   1 -16       58.87       58.20     16.06 o 
   5   1 -16      875.25      801.71     30.64 o 
   7   1 -16     1856.27     1691.05     57.33 o 
   9   1 -16      152.43      142.14     27.80 o 
  11   1 -16      308.13      333.52     35.59 o 
  13   1 -16      247.09      244.63     37.13 o 
  15   1 -16      669.38      726.51     53.27 o 
  17   1 -16      105.81      130.49     37.81 o 
  19   1 -16       71.85      105.98     36.61 o 
   0   2 -16     5909.56     6023.84    138.43 o 
   2   2 -16     6345.86     6375.80    101.23 o 
   4   2 -16    10040.06     9908.79    126.59 o 
   6   2 -16     3933.03     3961.10     92.15 o 
   8   2 -16     2819.50     2765.83     95.25 o 
  10   2 -16     6965.76     7006.63    233.71 o 
  12   2 -16     5893.85     5964.76    122.01 o 
  14   2 -16     1607.10     1467.72     67.86 o 
  16   2 -16     2278.35     2390.57     89.66 o 
  18   2 -16     3176.75     3224.65    107.05 o 
  20   2 -16     2199.61     2243.95     95.00 o 
   1   3 -16      236.46      215.14     26.92 o 
   3   3 -16     2185.62     2114.22     72.22 o 
   5   3 -16      726.02      729.26     40.98 o 
   7   3 -16       28.33       32.25     20.44 o 
   9   3 -16      297.87      327.28     27.89 o 
  11   3 -16      955.57      976.85     66.81 o 
  13   3 -16      433.81      443.83     96.24 o 
  15   3 -16        2.10      -22.56     30.37 o 
  17   3 -16      179.27      176.94     41.20 o 
  19   3 -16      681.68      707.48     60.53 o 
   0   4 -16     6273.34     6185.47    158.90 o 
   2   4 -16     4037.85     3908.27     89.19 o 
   4   4 -16     2143.83     1997.68     64.93 o 
   6   4 -16     3973.95     3967.87     93.11 o 
   8   4 -16     5540.50     5487.60    111.78 o 
  10   4 -16     2235.78     2252.74     74.80 o 
  12   4 -16     1766.30     1758.24     57.71 o 
  14   4 -16     3049.59     3155.26    122.04 o 
  16   4 -16     2087.84     2189.21    127.91 o 
  18   4 -16     1299.28     1347.64     76.59 o 
   1   5 -16     1608.73     1546.31     60.39 o 
   3   5 -16      352.96      301.00     32.43 o 
   5   5 -16      375.31      355.43     35.19 o 
   7   5 -16     1459.46     1485.58     62.34 o 
   9   5 -16      936.29      913.05     52.19 o 
  11   5 -16      268.70      271.24     44.91 o 
  13   5 -16      454.04      419.46     42.12 o 
  15   5 -16      672.66      746.21     53.27 o 
   0   6 -16     1217.78     1167.47     80.27 o 
   2   6 -16     2317.38     2298.40     77.21 o 
   4   6 -16     3189.18     3017.09    175.15 o 
   6   6 -16     1521.58     1453.98     65.04 o 
   8   6 -16     1267.10     1259.78     61.88 o 
  10   6 -16     1630.70     1628.44     71.14 o 
  12   6 -16     1716.74     1698.15     73.70 o 
  14   6 -16     1257.48     1302.77     68.42 o 
   1   7 -16      472.54      455.77     40.82 o 
   3   7 -16     1006.22      996.85     56.72 o 
   5   7 -16     1051.51     1036.81     58.88 o 
   7   7 -16      445.29      475.95     43.72 o 
   9   7 -16      484.01      481.43     44.21 o 
   0   8 -16      596.36      568.17     65.25 o 
   2   8 -16      553.72      586.66     49.55 o 
   1   1 -15    14904.96    15115.01    115.15 o 
   3   1 -15     6989.00     6914.18     83.34 o 
   5   1 -15    10123.83     9804.98    188.10 o 
   7   1 -15     9337.68     9257.18    127.37 o 
   9   1 -15     9773.05     9350.12    135.32 o 
  11   1 -15     7096.72     7279.19    127.22 o 
  13   1 -15     4651.19     4459.81    104.83 o 
  15   1 -15     4581.48     4584.96    113.22 o 
  17   1 -15     4523.94     4575.51    124.50 o 
  19   1 -15     2806.11     2750.22     99.52 o 
  21   1 -15     2316.97     2344.91    126.55 o 
   0   2 -15     2228.28     2173.58     81.91 o 
   2   2 -15     1119.03     1098.81     43.25 o 
   4   2 -15     1323.47     1317.91     36.69 o 
   6   2 -15      897.71      897.52     33.58 o 
   8   2 -15      809.42      808.10     33.68 o 
  10   2 -15      401.88      343.32     27.40 o 
  12   2 -15      364.13      295.14     36.19 o 
  14   2 -15      917.81      825.87     54.14 o 
  16   2 -15      398.75      366.49     45.38 o 
  18   2 -15      126.58      181.51     48.05 o 
  20   2 -15      275.19      277.37     45.67 o 
   1   3 -15     3848.87     3917.88    104.30 o 
   3   3 -15     7968.08     7874.75    117.71 o 
   5   3 -15     6763.03     6769.88    110.85 o 
   7   3 -15     4717.90     4687.84     83.03 o 
   9   3 -15     3571.93     3669.31     70.76 o 
  11   3 -15     3661.56     3577.87     88.83 o 
  13   3 -15     3554.77     3721.16     78.78 o 
  15   3 -15     3142.35     3154.64    129.01 o 
  17   3 -15     2307.75     2265.24    109.76 o 
  19   3 -15     1567.66     1534.87     79.65 o 
   0   4 -15     1615.78     1463.44     77.81 o 
   2   4 -15      571.83      488.33     34.81 o 
   4   4 -15     2421.01     2273.94     67.90 o 
   6   4 -15      300.13      267.50     42.05 o 
   8   4 -15      517.31      483.41     37.00 o 
  10   4 -15      717.16      602.70     43.34 o 
  12   4 -15      955.89      976.13     43.94 o 
  14   4 -15      365.00      375.93     32.69 o 
  16   4 -15       56.61       92.25     33.91 o 
  18   4 -15      584.27      628.07     56.09 o 
   1   5 -15     3826.46     3578.16    101.02 o 
   3   5 -15     2520.19     2509.87     75.14 o 
   5   5 -15     2144.15     1936.19     67.65 o 
   7   5 -15     3215.85     3013.89     84.46 o 
   9   5 -15     2738.18     2541.52     83.55 o 
  11   5 -15     1828.12     1901.57     73.06 o 
  13   5 -15     2031.79     2013.78     77.11 o 
  15   5 -15     1539.89     1540.46     67.32 o 
  17   5 -15     1176.78     1202.18     55.19 o 
   0   6 -15      837.22      734.45     63.89 o 
   2   6 -15      688.60      620.22     42.54 o 
   4   6 -15      668.86      619.31     43.70 o 
   6   6 -15      720.50      678.45     46.70 o 
   8   6 -15      831.76      778.11     54.61 o 
  10   6 -15      510.47      494.01     46.14 o 
  12   6 -15      398.87      396.63     41.23 o 
  14   6 -15      584.59      642.84     67.57 o 
   1   7 -15      931.72      780.66     50.38 o 
   3   7 -15     1620.01     1522.79     67.16 o 
   5   7 -15     1110.65     1016.76     57.05 o 
   7   7 -15      809.82      806.06     53.46 o 
   9   7 -15      944.86      875.12     55.40 o 
  11   7 -15     1040.39      979.89     59.54 o 
   0   8 -15      668.91      673.29     69.90 o 
   2   8 -15      598.01      618.86     47.98 o 
   4   8 -15      761.35      736.19     52.32 o 
   6   8 -15      627.60      630.14     49.13 o 
   0   0 -14    18849.10    19587.65    218.97 o 
   2   0 -14    12061.75    12351.97    187.03 o 
   4   0 -14    13289.35    13397.37    628.79 o 
   6   0 -14     9034.87     9539.36    173.37 o 
   8   0 -14     4495.58     4784.83    129.14 o 
  10   0 -14    20829.79    19729.62    282.04 o 
  12   0 -14     8880.55     8752.76    197.95 o 
  14   0 -14     3505.92     3485.22    134.33 o 
  16   0 -14     3013.43     2962.64    132.42 o 
  18   0 -14     8554.88     9123.54    241.36 o 
  20   0 -14     3596.97     3582.96    160.27 o 
  22   0 -14     1563.50     1595.31    116.58 o 
   1   1 -14     1099.92     1074.15     25.39 o 
   3   1 -14     6078.39     6062.56    188.74 o 
   5   1 -14     2790.64     2716.51     49.36 o 
   7   1 -14       15.53       26.02     17.01 o 
   9   1 -14      600.65      578.79     40.18 o 
  11   1 -14     1113.93     1139.66     58.29 o 
  13   1 -14      797.74      745.80     48.84 o 
  15   1 -14      257.95      245.18     52.01 o 
  17   1 -14      295.12      283.28     42.72 o 
  19   1 -14      427.77      470.01     55.70 o 
  21   1 -14       66.08      136.05     37.59 o 
   0   2 -14    11850.72    11686.46    184.29 o 
   2   2 -14    10474.81    10468.81     97.22 o 
   4   2 -14     2655.33     2571.54     48.77 o 
   6   2 -14    11351.31    11337.91    166.72 o 
   8   2 -14    12534.54    12602.26    275.49 o 
  10   2 -14     3892.04     3936.57    112.74 o 
  12   2 -14     2426.09     2342.25     57.59 o 
  14   2 -14     6808.44     6689.46    131.95 o 
  16   2 -14     6185.85     6133.23    136.10 o 
  18   2 -14     2002.56     1987.06     84.61 o 
  20   2 -14     1475.76     1392.07     77.76 o 
   1   3 -14     2328.80     2197.37     60.52 o 
   3   3 -14      292.02      312.10     28.95 o 
   5   3 -14     1068.47     1093.68     36.89 o 
   7   3 -14     2354.88     2339.96     53.38 o 
   9   3 -14     1040.37     1118.65     41.37 o 
  11   3 -14       72.16       81.11     25.87 o 
  13   3 -14     1019.74     1084.83     44.45 o 
  15   3 -14     1220.74     1276.61     65.33 o 
  17   3 -14       80.57      101.72     36.19 o 
  19   3 -14      114.49      112.34     38.29 o 
   0   4 -14     3241.15     3362.35    111.94 o 
   2   4 -14     4942.89     4909.72     95.56 o 
   4   4 -14     8175.41     7708.00    120.27 o 
   6   4 -14     3546.91     3480.65     83.96 o 
   8   4 -14     1807.76     1830.46     90.34 o 
  10   4 -14     4789.46     4900.96    114.21 o 
  12   4 -14     3762.93     3898.65     91.01 o 
  14   4 -14     2156.39     2281.58     65.40 o 
  16   4 -14     1483.58     1523.00     57.47 o 
  18   4 -14     2176.01     2322.21     96.24 o 
   1   5 -14      473.36      436.29     51.19 o 
   3   5 -14     1859.32     1789.50     62.34 o 
   5   5 -14     1270.27     1170.27     52.61 o 
   7   5 -14      184.54      177.72     27.51 o 
   9   5 -14      536.82      544.36     59.66 o 
  11   5 -14     1523.64     1528.31     65.63 o 
  13   5 -14      913.45      947.75     45.81 o 
  15   5 -14       63.80       68.69     28.35 o 
  17   5 -14      469.22      510.67     39.39 o 
   0   6 -14     3929.80     3719.75    133.51 o 
   2   6 -14     2337.78     2156.36     72.10 o 
   4   6 -14     1618.82     1564.81     63.58 o 
   6   6 -14     2339.88     2350.92     78.19 o 
   8   6 -14     2729.95     2699.73     84.98 o 
  10   6 -14     1383.27     1357.68     72.76 o 
  12   6 -14     1642.13     1634.90     70.93 o 
  14   6 -14     1447.61     1410.31     69.63 o 
  16   6 -14      884.23      967.13     60.14 o 
   1   7 -14      848.80      781.57     48.64 o 
   3   7 -14      697.17      630.18     68.80 o 
   5   7 -14      880.64      871.54     53.48 o 
   7   7 -14      869.96      869.64     53.04 o 
   9   7 -14      831.42      740.63     72.35 o 
  11   7 -14      228.69      205.79     34.62 o 
  13   7 -14      578.67      583.77     49.90 o 
   0   8 -14      429.37      352.48     54.33 o 
   2   8 -14      766.77      709.68     50.47 o 
   4   8 -14     1304.61     1362.70     66.41 o 
   6   8 -14      506.84      506.87     44.88 o 
   8   8 -14      554.21      550.21     47.59 o 
   1   1 -13    18321.18    18664.97    276.21 o 
   3   1 -13     9621.28     9892.51    135.62 o 
   5   1 -13    10500.58    10734.09     95.78 o 
   7   1 -13    11271.54    11296.59    221.51 o 
   9   1 -13    11385.29    11243.38    340.89 o 
  11   1 -13     9835.29     9752.95    285.18 o 
  13   1 -13     4873.10     4731.10    133.10 o 
  15   1 -13     5498.67     5198.56    198.08 o 
  17   1 -13     5006.50     4788.11    119.30 o 
  19   1 -13     4670.58     4425.24    121.21 o 
  21   1 -13     1989.50     1942.62     86.01 o 
   0   2 -13     1140.47     1056.35     56.79 o 
   2   2 -13      969.62      979.32     30.76 o 
   4   2 -13     3725.83     3748.45     57.20 o 
   6   2 -13      921.43      944.37     33.23 o 
   8   2 -13      218.38      212.71     22.45 o 
  10   2 -13      618.69      609.28     32.26 o 
  12   2 -13      910.12      910.66     52.42 o 
  14   2 -13     1106.89     1224.40     59.74 o 
  16   2 -13      387.35      388.30     43.86 o 
  18   2 -13      187.23      194.92     40.76 o 
  20   2 -13      261.79      278.52     42.67 o 
  22   2 -13      197.48      223.67     44.29 o 
   1   3 -13     6781.08     7122.85    112.21 o 
   3   3 -13     8205.64     8148.90    114.65 o 
   5   3 -13     6195.42     6235.51     89.95 o 
   7   3 -13     8820.79     8676.57    142.41 o 
   9   3 -13     6094.60     6376.14    198.04 o 
  11   3 -13     3613.44     3667.16     98.74 o 
  13   3 -13     3779.78     3792.11    146.92 o 
  15   3 -13     6120.30     6292.64    163.81 o 
  17   3 -13     3044.57     3093.95    142.11 o 
  19   3 -13     1880.13     1836.95     88.46 o 
  21   3 -13     1821.36     1888.58     88.39 o 
   0   4 -13     3178.87     3070.48    105.39 o 
   2   4 -13      777.66      824.85     41.41 o 
   4   4 -13     1512.96     1433.72     52.31 o 
   6   4 -13     1504.01     1537.37     86.99 o 
   8   4 -13     1206.78     1272.36     51.37 o 
  10   4 -13      807.87      897.59     38.77 o 
  12   4 -13     1458.61     1503.34     59.99 o 
  14   4 -13      844.20      842.64     42.05 o 
  16   4 -13      368.97      374.05     33.48 o 
  18   4 -13      544.53      634.71     52.83 o 
  20   4 -13      568.43      568.04     53.52 o 
   1   5 -13     3099.81     3080.14     79.54 o 
   3   5 -13     4120.17     3929.20     94.19 o 
   5   5 -13     4336.77     4035.78     92.19 o 
   7   5 -13     2637.13     2515.61     75.10 o 
   9   5 -13     2029.01     1983.32     69.73 o 
  11   5 -13     3668.00     3816.70     99.88 o 
  13   5 -13     2599.19     2784.46     71.84 o 
  15   5 -13     1274.52     1356.23     65.28 o 
  17   5 -13     1324.16     1352.68     57.24 o 
  19   5 -13     1617.86     1816.72     85.22 o 
   0   6 -13     1448.00     1362.14     81.09 o 
   2   6 -13      955.19      820.63     46.29 o 
   4   6 -13     1671.59     1607.68     63.32 o 
   6   6 -13      455.61      450.01     52.01 o 
   8   6 -13      985.78      998.61     52.58 o 
  10   6 -13      972.38      952.18     53.55 o 
  12   6 -13      864.26      925.15     64.98 o 
  14   6 -13      446.83      457.20     36.58 o 
  16   6 -13      336.81      421.18     47.08 o 
   1   7 -13     1828.82     1754.64     82.86 o 
   3   7 -13     1503.30     1639.47     67.83 o 
   5   7 -13     1424.90     1391.74     64.67 o 
   7   7 -13     1319.95     1258.41     61.88 o 
   9   7 -13     1366.72     1321.85     80.82 o 
  11   7 -13      962.39      929.60     57.01 o 
  13   7 -13     1219.29     1331.05     67.76 o 
   0   8 -13      683.84      619.78     63.89 o 
   2   8 -13      619.53      564.89     45.17 o 
   4   8 -13     1067.87      994.86     57.14 o 
   6   8 -13      882.57      805.65     55.02 o 
   8   8 -13      739.26      753.73     76.58 o 
  10   8 -13      342.83      351.57     40.54 o 
   0   0 -12    48748.26    49563.50    379.51 o 
   2   0 -12    14012.60    14125.94    119.08 o 
   4   0 -12     4816.65     4920.99    127.91 o 
   6   0 -12    13846.19    14169.51    404.22 o 
   8   0 -12    22322.97    22150.88    240.54 o 
  10   0 -12    10584.01    10139.75    188.94 o 
  12   0 -12     3825.82     3778.99    124.77 o 
  14   0 -12     6546.97     6350.93    168.73 o 
  16   0 -12     6346.84     5801.32    171.19 o 
  18   0 -12     4411.48     4173.52    156.45 o 
  20   0 -12     2283.13     2333.31    124.77 o 
  22   0 -12     3186.06     3082.50    150.17 o 
   1   1 -12     1041.93     1151.12     54.27 o 
   3   1 -12      811.00      840.88     32.98 o 
   5   1 -12      877.17      854.84     29.15 o 
   7   1 -12     1515.15     1510.63     39.14 o 
   9   1 -12      646.72      603.33     28.87 o 
  11   1 -12     1204.67     1146.65     40.85 o 
  13   1 -12      348.85      390.21     38.60 o 
  15   1 -12     1554.26     1531.47     66.68 o 
  17   1 -12       19.16       -9.93     27.13 o 
  19   1 -12      369.82      375.73     46.94 o 
  21   1 -12      174.83      200.34     40.05 o 
  23   1 -12      178.21      174.20     62.52 o 
   0   2 -12     6022.44     6045.03    169.28 o 
   2   2 -12    16484.72    16473.75    240.10 o 
   4   2 -12    23137.71    23098.41    165.55 o 
   6   2 -12    10044.94    10002.24    185.64 o 
   8   2 -12     7250.43     7209.18    125.78 o 
  10   2 -12    13492.13    13575.02    240.10 o 
  12   2 -12     9041.13     8867.69    163.39 o 
  14   2 -12     5143.72     5172.25     86.94 o 
  16   2 -12     4038.24     3876.76    101.83 o 
  18   2 -12     6116.56     6145.85    135.03 o 
  20   2 -12     3383.22     3282.82    106.61 o 
  22   2 -12     1389.65     1386.51     87.37 o 
   1   3 -12      109.22      119.00     24.42 o 
   3   3 -12     3909.78     3974.86     59.03 o 
   5   3 -12     2967.52     2907.34     54.35 o 
   7   3 -12        9.02        4.41     16.37 o 
   9   3 -12       16.78       21.39     18.49 o 
  11   3 -12     2462.80     2500.39     58.32 o 
  13   3 -12      795.95      744.51     36.74 o 
  15   3 -12      330.35      324.65     29.65 o 
  17   3 -12      405.10      414.66     43.76 o 
  19   3 -12      505.13      538.49     63.75 o 
  21   3 -12      337.15      297.48     44.79 o 
   0   4 -12     8493.08     8701.43    175.28 o 
   2   4 -12     8326.04     8168.29    174.06 o 
   4   4 -12     4349.02     4091.78     96.93 o 
   6   4 -12    10021.73     9834.69    338.39 o 
   8   4 -12     8232.97     8285.37    244.94 o 
  10   4 -12     2911.04     2955.29     64.49 o 
  12   4 -12     3407.97     3228.12     90.89 o 
  14   4 -12     5634.17     5559.66    186.70 o 
  16   4 -12     4901.61     4776.02    115.21 o 
  18   4 -12     1092.24     1143.01     65.69 o 
  20   4 -12     1628.77     1680.31     79.70 o 
   1   5 -12     2697.61     2682.50     73.56 o 
   3   5 -12      387.79      406.29     33.78 o 
   5   5 -12     2416.58     2229.56     69.08 o 
   7   5 -12     1176.58     1130.11     51.91 o 
   9   5 -12     1357.37     1303.50     67.39 o 
  11   5 -12      573.04      595.11     35.55 o 
  13   5 -12     1655.71     1708.94     56.76 o 
  15   5 -12     1097.91     1050.19     48.56 o 
  17   5 -12      375.00      344.09     34.60 o 
  19   5 -12      300.22      283.35     42.54 o 
   0   6 -12     2691.50     2283.07    101.02 o 
   2   6 -12     2113.49     1982.56     67.35 o 
   4   6 -12     3102.24     2924.65     82.50 o 
   6   6 -12     1671.05     1551.29     86.00 o 
   8   6 -12     1228.61     1085.27     54.54 o 
  10   6 -12     2966.67     2880.78     86.48 o 
  12   6 -12     2422.73     2458.73     69.19 o 
  14   6 -12      701.66      758.75     42.98 o 
  16   6 -12      557.73      539.65     55.42 o 
   1   7 -12      814.72      755.88     46.72 o 
   3   7 -12     1923.30     1760.12     93.10 o 
   5   7 -12     1168.22     1126.11     57.53 o 
   7   7 -12      599.67      537.40     43.24 o 
   9   7 -12     1100.56     1055.13     57.92 o 
  11   7 -12      816.59      893.42    171.74 o 
  13   7 -12      687.27      667.51     49.50 o 
  15   7 -12      519.68      539.13     48.17 o 
   0   8 -12      839.63      706.05     68.53 o 
   2   8 -12      822.50      736.33     49.81 o 
   4   8 -12      886.58      812.17     51.39 o 
   6   8 -12      704.82      639.25     62.39 o 
   8   8 -12      918.38      851.88     55.13 o 
  10   8 -12      543.87      485.71     44.28 o 
   1   9 -12      802.81      843.84     54.64 o 
   3   9 -12      453.11      490.68     44.68 o 
   1   1 -11    16307.34    16655.57    118.58 o 
   3   1 -11    10348.84    10624.45    224.82 o 
   5   1 -11     9728.77     9957.54    142.04 o 
   7   1 -11    11650.17    11655.97    204.41 o 
   9   1 -11    10839.04    10928.12    102.53 o 
  11   1 -11     7086.46     6843.45    148.52 o 
  13   1 -11     6701.02     6578.36    117.18 o 
  15   1 -11     6365.96     6241.74    122.30 o 
  17   1 -11     4526.35     4260.42    107.72 o 
  19   1 -11     4125.94     3960.72    110.43 o 
  21   1 -11     2260.88     2099.91     88.17 o 
  23   1 -11     3069.05     3180.24    110.78 o 
   0   2 -11     4326.81     4288.01     58.68 o 
   2   2 -11       23.51       18.47     18.96 o 
   4   2 -11     1889.51     1904.43     46.99 o 
   6   2 -11      605.04      576.81     27.33 o 
   8   2 -11      794.12      756.56     31.82 o 
  10   2 -11     1265.24     1245.82     39.45 o 
  12   2 -11     1069.02     1004.11     38.28 o 
  14   2 -11      512.40      464.16     31.19 o 
  16   2 -11      319.72      344.21     39.54 o 
  18   2 -11      348.50      330.10     40.73 o 
  20   2 -11        5.38       11.40     31.93 o 
  22   2 -11      248.32      258.91     43.24 o 
   1   3 -11    12040.66    11794.64    117.52 o 
   3   3 -11    14095.45    14483.14    134.87 o 
   5   3 -11    11303.65    11706.35    254.12 o 
   7   3 -11     9601.69     9857.33    101.51 o 
   9   3 -11     9470.03     9605.98    136.62 o 
  11   3 -11     7893.95     7682.44     98.44 o 
  13   3 -11     5349.15     5470.03    129.00 o 
  15   3 -11     5125.77     5059.14     89.49 o 
  17   3 -11     4760.36     4617.97    115.45 o 
  19   3 -11     3730.75     3908.96    113.45 o 
  21   3 -11     2378.81     2558.53     98.46 o 
   0   4 -11     3053.43     3085.50    101.57 o 
   2   4 -11     1935.64     1995.18     59.46 o 
   4   4 -11     1648.58     1581.64     41.17 o 
   6   4 -11     1951.72     2002.52     59.56 o 
   8   4 -11     1478.05     1460.26     44.34 o 
  10   4 -11     2367.58     2336.43     57.39 o 
  12   4 -11     1912.83     1940.34     55.13 o 
  14   4 -11      310.85      339.59     36.60 o 
  16   4 -11      379.34      378.84     33.42 o 
  18   4 -11      906.82      894.83     58.01 o 
  20   4 -11      684.13      707.92     56.68 o 
   1   5 -11     7407.87     7431.61    241.36 o 
   3   5 -11     5098.41     4662.58     98.56 o 
   5   5 -11     4903.89     4835.78     97.08 o 
   7   5 -11     5882.79     5853.84    237.68 o 
   9   5 -11     3679.59     3800.32     73.69 o 
  11   5 -11     4149.11     4195.02    123.16 o 
  13   5 -11     3252.61     3330.13     77.80 o 
  15   5 -11     2771.65     2850.49    115.08 o 
  17   5 -11     2156.86     2204.14     86.48 o 
  19   5 -11     1317.79     1280.80     70.65 o 
   0   6 -11     2449.58     2256.58     98.56 o 
   2   6 -11     1391.22     1343.50     62.66 o 
   4   6 -11     1679.38     1593.83     60.42 o 
   6   6 -11     1371.76     1305.45     56.65 o 
   8   6 -11     1581.71     1602.86     63.49 o 
  10   6 -11     1375.90     1297.51     57.45 o 
  12   6 -11      675.92      729.56     40.45 o 
  14   6 -11     1199.89     1199.02     51.00 o 
  16   6 -11      580.14      636.18     42.00 o 
  18   6 -11      648.68      717.86     56.34 o 
   1   7 -11     1602.92     1487.39     61.39 o 
   3   7 -11     2043.32     2006.28     90.10 o 
   5   7 -11     3125.00     3056.35     88.79 o 
   7   7 -11      951.69      905.59     51.34 o 
   9   7 -11     1340.84     1376.28     63.71 o 
  11   7 -11     1620.48     1611.39     79.86 o 
  13   7 -11     1510.00     1669.69     73.61 o 
  15   7 -11     1046.07     1119.12     52.14 o 
   0   8 -11      319.71      260.74     47.23 o 
   2   8 -11     1006.36      892.26     52.80 o 
   4   8 -11     1159.03     1072.54     57.44 o 
   6   8 -11      896.59      869.10    101.43 o 
   8   8 -11      633.16      578.84     46.80 o 
  10   8 -11      432.18      407.61     53.38 o 
  12   8 -11      685.87      700.72     71.53 o 
   1   9 -11      483.70      524.52     56.65 o 
   3   9 -11      422.49      416.55     41.89 o 
   5   9 -11      330.35      352.73     39.56 o 
   0   0 -10     4094.08     4589.07     82.73 o 
   2   0 -10    11749.27    12520.00    137.20 o 
   4   0 -10    19831.91    20541.39    266.61 o 
   6   0 -10     2467.28     2620.58     48.27 o 
   8   0 -10     7162.60     7154.27    182.38 o 
  10   0 -10    13825.08    13460.88    214.05 o 
  12   0 -10    15680.45    15495.49    246.82 o 
  14   0 -10     1776.13     1541.52     89.28 o 
  16   0 -10     2107.97     2132.90    107.85 o 
  18   0 -10    10508.91    10050.47    235.90 o 
  20   0 -10     4553.43     4450.65    169.55 o 
  22   0 -10     1146.30     1048.98     96.11 o 
  24   0 -10     1776.29     1754.21    118.77 o 
   1   1 -10     2635.64     2710.73     40.28 o 
   3   1 -10     1915.71     1866.56     26.70 o 
   5   1 -10     6031.63     6111.80     48.71 o 
   7   1 -10     1429.22     1458.46     36.00 o 
   9   1 -10      663.42      651.83     29.20 o 
  11   1 -10     4928.81     4882.00    114.86 o 
  13   1 -10      458.62      469.18     37.13 o 
  15   1 -10     2785.54     2538.41     76.87 o 
  17   1 -10      418.15      428.56     41.97 o 
  19   1 -10     1275.64     1276.62     66.08 o 
  21   1 -10       29.94       29.61     34.02 o 
  23   1 -10      589.82      610.04     55.38 o 
   0   2 -10    34266.46    33919.14    249.82 o 
   2   2 -10    10866.59    11484.35     96.94 o 
   4   2 -10    10424.99    10642.51    254.75 o 
   6   2 -10    14880.26    15133.10    225.41 o 
   8   2 -10    21314.71    21410.31    489.04 o 
  10   2 -10     5761.24     5795.07     78.23 o 
  12   2 -10     4433.53     4475.28     73.25 o 
  14   2 -10    11873.61    11754.10    182.25 o 
  16   2 -10     8122.60     7626.92    136.69 o 
  18   2 -10     2080.05     1990.53     76.13 o 
  20   2 -10     3162.60     3265.36    203.41 o 
  22   2 -10     3942.42     3741.89    115.49 o 
  24   2 -10     2901.00     2924.41    156.45 o 
   1   3 -10     2670.99     2691.33     79.50 o 
   3   3 -10      593.98      582.05     26.03 o 
   5   3 -10      420.05      389.78     24.66 o 
   7   3 -10     4010.85     4052.15     63.88 o 
   9   3 -10      341.32      299.12     24.88 o 
  11   3 -10       33.21       27.60     19.48 o 
  13   3 -10      548.05      559.83     32.78 o 
  15   3 -10     1364.37     1434.10     49.85 o 
  17   3 -10      307.59      337.76     71.53 o 
  19   3 -10       45.95       50.20     32.33 o 
  21   3 -10      677.82      780.69     58.01 o 
  23   3 -10      277.61      326.27     45.75 o 
   0   4 -10     3830.36     4058.03    114.67 o 
   2   4 -10    12492.51    12526.04    214.94 o 
   4   4 -10    18324.40    18516.96    500.12 o 
   6   4 -10     9536.79     9752.60    170.41 o 
   8   4 -10     4368.94     4206.80     85.47 o 
  10   4 -10     6495.82     6638.54     92.93 o 
  12   4 -10    10588.15    10880.27    149.03 o 
  14   4 -10     3234.09     3273.89     72.41 o 
  16   4 -10     4172.48     4242.17    124.09 o 
  18   4 -10     3373.88     3410.50    103.34 o 
  20   4 -10     2532.40     2516.82     94.31 o 
  22   4 -10     1765.03     1819.19     86.69 o 
   1   5 -10     1262.39     1165.11     48.94 o 
   3   5 -10     3631.47     3682.91     81.75 o 
   5   5 -10     5896.47     5918.77     90.44 o 
   7   5 -10      100.73      133.23     21.49 o 
   9   5 -10      972.67      892.70     38.16 o 
  11   5 -10     2129.55     2065.75     56.90 o 
  13   5 -10     1920.81     2091.77     60.90 o 
  15   5 -10      923.04      959.26     79.31 o 
  17   5 -10      376.55      412.16     44.25 o 
  19   5 -10      925.86      980.03     62.43 o 
   0   6 -10     8072.01     7998.93    181.84 o 
   2   6 -10     2492.08     2419.01     71.41 o 
   4   6 -10     1260.15     1219.99     93.38 o 
   6   6 -10     3324.95     3225.17    132.56 o 
   8   6 -10     3702.59     3832.17    150.82 o 
  10   6 -10     3069.49     3040.83    121.53 o 
  12   6 -10     1106.69     1162.97     51.97 o 
  14   6 -10     1694.94     1775.57     60.43 o 
  16   6 -10     1724.40     1833.54     81.76 o 
  18   6 -10     1043.32     1067.32     65.36 o 
   1   7 -10     2412.34     2333.19     75.29 o 
   3   7 -10     1416.44     1332.95     58.88 o 
   5   7 -10      869.28      876.86     50.58 o 
   7   7 -10     2084.63     2041.30     73.54 o 
   9   7 -10     1777.58     1788.02     75.63 o 
  11   7 -10      732.96      739.36     50.29 o 
  13   7 -10      908.03      965.37     56.97 o 
  15   7 -10     1007.40     1013.15     86.96 o 
   0   8 -10      853.95      868.23     72.08 o 
   2   8 -10     1058.12     1021.94     61.16 o 
   4   8 -10     1409.56     1344.66     61.86 o 
   6   8 -10      904.41      943.68     54.44 o 
   8   8 -10      585.95      540.57     43.97 o 
  10   8 -10     1040.77     1036.45     59.05 o 
  12   8 -10      795.37      819.33    104.43 o 
   1   9 -10      748.89      692.57     49.61 o 
   3   9 -10      923.73      940.22     56.26 o 
   5   9 -10      540.71      540.71     45.83 o 
   7   9 -10      662.38      727.71     51.92 o 
   1   1  -9    14861.83    14516.74    134.64 o 
   3   1  -9    32752.57    33228.26    213.71 o 
   5   1  -9    31211.18    31914.62    395.30 o 
   7   1  -9    15323.39    14988.77    319.19 o 
   9   1  -9    13771.44    13619.63    111.16 o 
  11   1  -9     8858.73     8753.20    106.34 o 
  13   1  -9    17058.77    16288.92    179.45 o 
  15   1  -9     9425.83     9481.32    466.74 o 
  17   1  -9     5401.01     5110.14    112.06 o 
  19   1  -9     4803.85     4563.00    111.88 o 
  21   1  -9     3730.45     3783.27    109.69 o 
  23   1  -9     3768.84     3814.00    115.98 o 
   0   2  -9     1620.80     1590.36    104.43 o 
   2   2  -9      271.30      278.74     13.32 o 
   4   2  -9      201.93      153.70     17.02 o 
   6   2  -9     1649.46     1707.25     38.12 o 
   8   2  -9      736.67      756.50     30.94 o 
  10   2  -9     1183.28     1127.58     37.40 o 
  12   2  -9     1213.76     1204.42     40.38 o 
  14   2  -9      326.37      351.79     36.08 o 
  16   2  -9      425.30      364.93     38.05 o 
  18   2  -9      410.39      412.78     41.91 o 
  20   2  -9       40.58       94.66     30.73 o 
  22   2  -9      581.05      646.33     54.88 o 
  24   2  -9      107.98      152.43     40.82 o 
   1   3  -9    23349.23    22897.50    250.85 o 
   3   3  -9     8094.63     8095.00    207.55 o 
   5   3  -9     6678.19     6488.20     74.02 o 
   7   3  -9    11595.46    11378.38    104.95 o 
   9   3  -9    13205.75    13187.38    120.30 o 
  11   3  -9    10735.82    10731.47    139.76 o 
  13   3  -9     4544.56     4480.24     77.57 o 
  15   3  -9     4158.11     4169.89    101.35 o 
  17   3  -9     6081.14     5942.68    125.39 o 
  19   3  -9     4452.15     4327.49    138.84 o 
  21   3  -9     3135.57     3120.31    103.58 o 
  23   3  -9     1349.47     1297.68     72.76 o 
   0   4  -9     2609.33     2781.35     92.83 o 
   2   4  -9     1768.34     1787.57     39.94 o 
   4   4  -9      989.63     1005.06     28.40 o 
   6   4  -9     1977.40     1934.08     46.09 o 
   8   4  -9     1371.68     1372.05     60.06 o 
  10   4  -9     2305.44     2400.89     55.98 o 
  12   4  -9      116.41      123.55     22.96 o 
  14   4  -9      629.28      568.36     34.50 o 
  16   4  -9     1024.24      994.01     55.96 o 
  18   4  -9      831.95      765.09     54.34 o 
  20   4  -9      521.34      471.59     55.42 o 
  22   4  -9      318.20      255.83     41.32 o 
   1   5  -9     5434.42     5304.79    105.94 o 
   3   5  -9     7649.54     7600.77    261.16 o 
   5   5  -9     8292.16     8344.76    258.20 o 
   7   5  -9     5194.78     5179.78    111.17 o 
   9   5  -9     3877.51     3892.69     69.00 o 
  11   5  -9     5468.26     5359.85    123.89 o 
  13   5  -9     3585.85     3566.59     76.49 o 
  15   5  -9     3497.06     3523.45     84.82 o 
  17   5  -9     2798.04     2892.01     94.67 o 
  19   5  -9     1641.06     1818.57     80.33 o 
  21   5  -9     1944.32     2066.80     87.77 o 
   0   6  -9     2394.15     2324.57     95.56 o 
   2   6  -9     1733.69     1683.25     60.13 o 
   4   6  -9     1204.95     1167.90     52.13 o 
   6   6  -9     1228.84     1271.94     37.02 o 
   8   6  -9     1020.45     1083.47     47.21 o 
  10   6  -9     2247.55     2295.57     53.23 o 
  12   6  -9      794.40      818.36     35.57 o 
  14   6  -9      781.12      866.31     45.24 o 
  16   6  -9      404.60      403.89     35.21 o 
  18   6  -9     1006.98     1103.45     65.30 o 
   1   7  -9     2730.28     2453.56     74.71 o 
   3   7  -9     1750.22     1632.56     63.56 o 
   5   7  -9     3552.54     3291.39     88.41 o 
   7   7  -9     1832.93     1774.09     67.67 o 
   9   7  -9     1736.30     1677.79     47.97 o 
  11   7  -9     1246.82     1256.52     70.10 o 
  13   7  -9     1501.46     1582.25     49.78 o 
  15   7  -9     1843.36     1845.98     63.64 o 
  17   7  -9      788.72      841.57     58.19 o 
   0   8  -9      444.40      441.49     55.15 o 
   2   8  -9     1150.29     1161.73     56.27 o 
   4   8  -9     1247.88     1209.74     58.50 o 
   6   8  -9     1212.65     1224.97     76.99 o 
   8   8  -9      841.40      851.49    106.48 o 
  10   8  -9      358.12      397.68     41.21 o 
  12   8  -9      791.76      852.33     55.29 o 
  14   8  -9      948.66      998.89     61.39 o 
   1   9  -9      759.38      743.90     51.12 o 
   3   9  -9      385.77      391.79     39.76 o 
   5   9  -9      316.75      329.96     52.69 o 
   7   9  -9      360.34      352.24     39.03 o 
   9   9  -9      587.28      638.00     49.03 o 
   0   0  -8    90714.05    92517.24    585.10 o 
   2   0  -8    12743.80    12914.26    275.35 o 
   4   0  -8    20098.51    21887.76    287.50 o 
   6   0  -8    14332.60    14197.93    313.16 o 
   8   0  -8    50709.84    51274.64   1173.75 o 
  10   0  -8    13258.79    13574.18    203.13 o 
  12   0  -8     5265.52     5139.22    134.88 o 
  14   0  -8    19739.79    19219.60    281.22 o 
  16   0  -8     8164.24     7589.66    185.39 o 
  18   0  -8     5823.65     5742.62    170.10 o 
  20   0  -8     5667.91     5303.04    173.65 o 
  22   0  -8     4292.10     4032.37    163.54 o 
  24   0  -8     3084.44     2800.46    147.44 o 
   1   1  -8    20692.40    21558.98    201.34 o 
   3   1  -8     1455.88     1420.24     30.54 o 
   5   1  -8     3835.61     4000.67     36.33 o 
   7   1  -8    14377.66    15202.04    279.37 o 
   9   1  -8     2906.95     2696.86     47.91 o 
  11   1  -8      840.38      817.27     33.14 o 
  13   1  -8      188.99      157.26     33.68 o 
  15   1  -8     1207.53     1173.84     55.38 o 
  17   1  -8     1353.18     1257.06     59.86 o 
  19   1  -8      156.40      152.93     35.04 o 
  21   1  -8      659.79      692.95     76.45 o 
  23   1  -8      171.96      194.23     40.89 o 
  25   1  -8       53.95       91.77     37.55 o 
   0   2  -8     2219.18     2130.16     36.16 o 
   2   2  -8    20296.81    20771.69    245.85 o 
   4   2  -8    44591.04    44699.27    508.38 o 
   6   2  -8    12035.02    12195.19    129.02 o 
   8   2  -8     4944.23     5255.43     68.84 o 
  10   2  -8    10508.84    10426.72     81.50 o 
  12   2  -8    24595.12    24307.43    141.43 o 
  14   2  -8     4312.15     4319.38     70.40 o 
  16   2  -8     3780.91     3623.22     91.55 o 
  18   2  -8     7123.91     6865.30    134.34 o 
  20   2  -8     4988.12     4833.29    119.65 o 
  22   2  -8     2414.27     2460.27     96.65 o 
  24   2  -8     2355.14     2384.30     94.17 o 
   1   3  -8     1957.62     2028.54     21.93 o 
   3   3  -8     3218.87     3101.73     46.43 o 
   5   3  -8     2555.61     2524.55     32.23 o 
   7   3  -8      271.17      294.03     17.92 o 
   9   3  -8     1756.79     1761.20     44.83 o 
  11   3  -8     6057.83     6082.92     85.89 o 
  13   3  -8       26.49       56.71     19.88 o 
  15   3  -8      111.91      102.30     29.92 o 
  17   3  -8     1002.31     1005.31     56.18 o 
  19   3  -8     1449.49     1543.32     70.45 o 
  21   3  -8      187.13      180.66     37.25 o 
  23   3  -8       22.18       85.38     32.87 o 
   0   4  -8    19073.06    19716.34    124.45 o 
   2   4  -8     7586.85     7920.61     57.27 o 
   4   4  -8     4743.00     5033.51    108.10 o 
   6   4  -8    11561.23    11686.61    191.60 o 
   8   4  -8    10614.35    10714.02     94.35 o 
  10   4  -8     3913.51     3909.13     59.65 o 
  12   4  -8     4137.41     4242.43     83.88 o 
  14   4  -8     6874.97     6760.86    186.02 o 
  16   4  -8     6054.19     6156.38    126.13 o 
  18   4  -8     1262.18     1191.10     62.46 o 
  20   4  -8     1860.70     1948.84     81.40 o 
  22   4  -8     3281.70     3380.82    109.44 o 
   1   5  -8     2633.08     2555.55     35.12 o 
   3   5  -8     1194.86     1223.09     28.51 o 
   5   5  -8     3939.62     4034.34     63.38 o 
   7   5  -8     3121.47     3190.12     69.48 o 
   9   5  -8     1245.26     1326.89     42.84 o 
  11   5  -8      316.78      329.18     24.14 o 
  13   5  -8     1616.79     1671.74     46.00 o 
  15   5  -8     3983.71     4154.25     85.07 o 
  17   5  -8      329.62      350.76     66.07 o 
  19   5  -8      189.76      237.90     57.75 o 
  21   5  -8      334.29      379.09     45.33 o 
   0   6  -8     3458.31     3375.73    112.21 o 
   2   6  -8     4194.15     4258.25     90.45 o 
   4   6  -8     3962.51     4185.00     52.73 o 
   6   6  -8     2765.03     2880.82     75.84 o 
   8   6  -8     2776.22     2801.41     72.23 o 
  10   6  -8     4874.44     4989.11    118.89 o 
  12   6  -8     2100.54     2238.03     54.11 o 
  14   6  -8      914.07      992.41     39.74 o 
  16   6  -8     2071.83     2175.43     67.32 o 
  18   6  -8     2181.46     2333.38     89.10 o 
  20   6  -8     1254.93     1433.94     73.81 o 
   1   7  -8     2603.11     2496.56     76.45 o 
   3   7  -8     1593.42     1526.05     60.32 o 
   5   7  -8     1252.65     1186.44     54.59 o 
   7   7  -8      926.35      973.26     53.45 o 
   9   7  -8     2072.06     2236.44     84.92 o 
  11   7  -8     2114.90     2243.91     60.64 o 
  13   7  -8      692.06      738.59     36.23 o 
  15   7  -8      339.10      364.52     29.57 o 
  17   7  -8      826.93      851.76     57.62 o 
   0   8  -8     2921.19     3137.92    125.32 o 
   2   8  -8      953.20      945.79     52.01 o 
   4   8  -8      775.81      777.05     48.17 o 
   6   8  -8     1527.26     1531.19     66.22 o 
   8   8  -8     1052.95     1026.58     63.48 o 
  10   8  -8     1218.83     1230.95     62.53 o 
  12   8  -8      645.86      690.79     36.42 o 
  14   8  -8      811.08      864.77     46.46 o 
   1   9  -8      886.49      893.82     54.05 o 
   3   9  -8     1069.50     1089.83     58.10 o 
   5   9  -8      378.42      363.75     38.42 o 
   7   9  -8     1015.23     1072.48     59.63 o 
   9   9  -8      830.87      810.94    103.34 o 
   1   1  -7    16356.79    17211.96    119.15 o 
   3   1  -7    50407.09    51442.48    217.57 o 
   5   1  -7    53036.89    53532.33    340.32 o 
   7   1  -7    17823.67    17806.68    288.50 o 
   9   1  -7    15117.81    15201.52    164.19 o 
  11   1  -7     9486.93     9384.83    174.19 o 
  13   1  -7    24955.47    24777.48    220.75 o 
  15   1  -7    13919.05    12964.35    163.81 o 
  17   1  -7     5026.34     4764.48    106.04 o 
  19   1  -7     5369.07     4950.57    114.27 o 
  21   1  -7     4863.40     4580.69    117.65 o 
  23   1  -7     5345.63     5372.89    261.83 o 
  25   1  -7     2987.40     3062.47    107.45 o 
   0   2  -7     8249.88     8179.30     74.40 o 
   2   2  -7     4020.25     4152.62     46.63 o 
   4   2  -7     1099.60     1016.85     17.47 o 
   6   2  -7     7639.28     7987.65     88.67 o 
   8   2  -7     2439.64     2544.07     43.07 o 
  10   2  -7      678.21      689.52     24.49 o 
  12   2  -7     2532.87     2608.15     44.66 o 
  14   2  -7      587.80      599.69     31.05 o 
  16   2  -7     1699.20     1641.42     48.45 o 
  18   2  -7      251.52      256.51     26.42 o 
  20   2  -7       96.21       85.79     32.72 o 
  22   2  -7      898.06      980.78     62.23 o 
  24   2  -7      336.47      420.05     47.20 o 
   1   3  -7    20627.29    21671.36    146.03 o 
   3   3  -7     8864.84     9037.91     54.41 o 
   5   3  -7     6994.97     6853.79     91.05 o 
   7   3  -7     9470.51     9605.61    110.25 o 
   9   3  -7    12231.09    12188.66     95.67 o 
  11   3  -7    14402.64    14620.51    182.89 o 
  13   3  -7     4129.03     4029.58     78.38 o 
  15   3  -7     1377.86     1325.73     43.48 o 
  17   3  -7     6818.15     6805.78    130.73 o 
  19   3  -7     5727.24     5610.20    124.88 o 
  21   3  -7     3214.17     3203.31    101.52 o 
  23   3  -7      945.09      985.49     63.84 o 
   0   4  -7     6885.68     7163.08     54.99 o 
   2   4  -7     2958.96     2963.74     31.49 o 
   4   4  -7     1449.17     1430.43     23.31 o 
   6   4  -7     1334.78     1419.95     28.00 o 
   8   4  -7     3675.62     3828.95     46.42 o 
  10   4  -7     5041.49     5026.92     66.65 o 
  12   4  -7      289.32      281.47     23.02 o 
  14   4  -7      417.72      412.98     30.32 o 
  16   4  -7     1669.17     1681.88     67.43 o 
  18   4  -7     1271.25     1335.86     65.20 o 
  20   4  -7      590.50      595.55     50.76 o 
  22   4  -7       66.44       75.69     33.18 o 
   1   5  -7     7380.93     7421.52     86.56 o 
   3   5  -7     6349.73     6375.35    106.15 o 
   5   5  -7     6889.79     6993.88    125.24 o 
   7   5  -7     6175.79     6383.57     88.15 o 
   9   5  -7     5460.46     5608.92     99.35 o 
  11   5  -7     3780.65     3760.78    151.92 o 
  13   5  -7     3072.45     3120.13     61.21 o 
  15   5  -7     4730.25     4843.28     78.58 o 
  17   5  -7     2507.75     2621.50    111.94 o 
  19   5  -7     1228.47     1300.58     67.34 o 
  21   5  -7     2024.61     2064.03     86.49 o 
   0   6  -7     3339.83     3318.73     68.53 o 
   2   6  -7     1602.05     1596.52     45.31 o 
   4   6  -7      965.16      973.82     26.78 o 
   6   6  -7     1728.17     1723.54     41.86 o 
   8   6  -7     1760.49     1744.73     49.22 o 
  10   6  -7     1790.04     1940.15     61.71 o 
  12   6  -7      804.44      794.97     34.16 o 
  14   6  -7      828.64      857.31     37.16 o 
  16   6  -7      744.03      839.71     45.24 o 
  18   6  -7      961.43     1051.75     61.43 o 
  20   6  -7      465.10      533.79     49.56 o 
   1   7  -7     1716.84     1683.11     61.39 o 
   3   7  -7     2803.97     2787.92     77.71 o 
   5   7  -7     5239.94     5497.15     65.81 o 
   7   7  -7     2165.80     2307.84     62.49 o 
   9   7  -7     1157.84     1317.52     70.23 o 
  11   7  -7     1504.81     1663.12     48.63 o 
  13   7  -7     1839.55     2010.29     54.89 o 
  15   7  -7     2367.92     2629.25     64.55 o 
  17   7  -7     1051.74     1089.36     69.11 o 
   0   8  -7      619.19      614.04     60.89 o 
   2   8  -7     1164.62     1158.56     56.27 o 
   4   8  -7     1677.34     1678.18     66.01 o 
   6   8  -7     1277.30     1324.17     88.87 o 
   8   8  -7      578.62      537.99     43.80 o 
  10   8  -7      620.42      657.00     34.14 o 
  12   8  -7     1107.97     1196.21     48.57 o 
  14   8  -7     1074.11     1093.17     52.43 o 
   1   9  -7     1397.28     1408.96     64.84 o 
   3   9  -7      176.35      230.58     32.72 o 
   5   9  -7      241.75      242.21     34.25 o 
   7   9  -7      542.49      561.29     45.01 o 
   9   9  -7      964.39     1031.25    136.51 o 
  11   9  -7      646.85      683.66     73.72 o 
   0  10  -7      339.76      345.38     53.51 o 
   0   0  -6     7497.17     7338.75     86.82 o 
   2   0  -6    44413.41    43837.30    719.16 o 
   4   0  -6   119715.33   121487.30    530.29 o 
   6   0  -6    23530.70    23818.51    150.44 o 
   8   0  -6    10927.69    10905.87    157.26 o 
  10   0  -6    37468.04    36813.05    348.93 o 
  12   0  -6    17195.18    16424.88    229.89 o 
  14   0  -6    12576.20    12160.44    210.78 o 
  16   0  -6     3587.30     3470.20    121.50 o 
  18   0  -6    17434.22    17396.31    288.86 o 
  20   0  -6     9920.96     9610.35    223.88 o 
  22   0  -6     1333.94     1250.47     95.01 o 
  24   0  -6     2293.86     2303.00    131.87 o 
   1   1  -6    14102.39    14678.18    186.80 o 
   3   1  -6     2210.49     2161.36     31.28 o 
   5   1  -6     3662.86     3887.90    126.00 o 
   7   1  -6       67.49       65.88     13.41 o 
   9   1  -6     5560.38     5689.97     65.78 o 
  11   1  -6    13052.70    12664.72    138.13 o 
  13   1  -6      970.20      980.29     59.93 o 
  15   1  -6     4392.44     4198.34     89.86 o 
  17   1  -6     2392.21     2319.74     74.04 o 
  19   1  -6     3123.76     3011.54     97.61 o 
  21   1  -6       25.45        4.93     28.36 o 
  23   1  -6      658.62      585.52     53.09 o 
  25   1  -6       93.81      148.12     44.78 o 
   0   2  -6    45068.44    44258.73    465.96 o 
   2   2  -6    35462.36    36165.34    457.38 o 
   4   2  -6     9285.90     9548.91     83.07 o 
   6   2  -6    31910.09    32402.67    261.75 o 
   8   2  -6    28869.92    27784.69    214.46 o 
  10   2  -6     8125.19     8192.78     78.34 o 
  12   2  -6    11790.03    11823.08    157.24 o 
  14   2  -6    17726.43    17033.99    142.75 o 
  16   2  -6     8365.29     8074.73    105.24 o 
  18   2  -6     3160.35     3163.94     68.92 o 
  20   2  -6     3475.15     3391.23     90.11 o 
  22   2  -6     7488.85     7715.10    122.01 o 
  24   2  -6     3189.89     3165.55    105.55 o 
   1   3  -6     8772.96     9301.72     50.93 o 
   3   3  -6      686.07      634.32      9.85 o 
   5   3  -6      252.43      253.96     13.53 o 
   7   3  -6     7358.83     7617.03     58.35 o 
   9   3  -6     3538.48     3470.08     43.07 o 
  11   3  -6       63.16       72.99     16.48 o 
  13   3  -6      310.05      276.44     20.62 o 
  15   3  -6     3081.88     3012.82     65.69 o 
  17   3  -6      908.57      851.12     39.68 o 
  19   3  -6       63.65       66.53     31.93 o 
  21   3  -6      801.05      830.12     85.32 o 
  23   3  -6      332.65      346.20     64.43 o 
   0   4  -6     3186.03     3327.04     37.61 o 
   2   4  -6    11417.67    11508.43     98.03 o 
   4   4  -6    22025.58    21950.48    239.34 o 
   6   4  -6    12089.73    12144.52     70.96 o 
   8   4  -6     2162.99     2093.36     35.50 o 
  10   4  -6     8390.07     8200.21     71.53 o 
  12   4  -6    11575.75    11530.94    113.98 o 
  14   4  -6     3815.40     3809.57     55.63 o 
  16   4  -6     4206.92     4306.99    103.09 o 
  18   4  -6     3446.38     3390.48     97.95 o 
  20   4  -6     2742.22     2932.36     95.63 o 
  22   4  -6     1918.64     1888.44     88.19 o 
   1   5  -6      206.90      180.84     15.42 o 
   3   5  -6     4451.99     4599.92     75.53 o 
   5   5  -6     6099.37     6076.08     68.53 o 
   7   5  -6      411.11      418.38     17.90 o 
   9   5  -6      502.09      519.72     22.61 o 
  11   5  -6      789.37      808.79     31.56 o 
  13   5  -6     1895.34     1911.57     48.00 o 
  15   5  -6     1634.30     1609.37     47.29 o 
  17   5  -6      716.61      689.92     40.94 o 
  19   5  -6      221.48      237.81     51.60 o 
  21   5  -6      182.78      215.59     56.79 o 
   0   6  -6    12150.87    11590.93    396.17 o 
   2   6  -6     4178.86     3960.57     53.26 o 
   4   6  -6     1231.79     1166.45     25.54 o 
   6   6  -6     2696.18     2725.76     44.35 o 
   8   6  -6     7649.01     7663.65    179.82 o 
  10   6  -6     4580.25     4676.37     71.99 o 
  12   6  -6      730.03      733.48     37.44 o 
  14   6  -6     1858.25     1902.47     51.59 o 
  16   6  -6     2996.74     3384.29     82.41 o 
  18   6  -6     1771.32     1842.69     64.15 o 
  20   6  -6     1220.81     1120.78     98.29 o 
   1   7  -6     3941.59     3814.17     67.94 o 
   3   7  -6      439.72      419.47     26.90 o 
   5   7  -6      680.36      701.76     26.13 o 
   7   7  -6     2124.01     2170.18     57.90 o 
   9   7  -6     2397.59     2476.47     64.17 o 
  11   7  -6     1075.60     1096.22     42.17 o 
  13   7  -6      618.42      655.88     33.96 o 
  15   7  -6      530.52      562.11     33.47 o 
  17   7  -6      910.82      968.98     63.12 o 
   0   8  -6     2053.29     1822.74     94.47 o 
   2   8  -6      861.63      845.50     85.87 o 
   4   8  -6     1539.23     1462.21     77.54 o 
   6   8  -6     1295.62     1280.31     48.12 o 
   8   8  -6      677.26      668.32     28.92 o 
  10   8  -6     1367.42     1413.69     45.81 o 
  12   8  -6     1076.50     1107.47     72.69 o 
  14   8  -6      547.26      550.61     40.44 o 
   1   9  -6      924.71      924.18     52.80 o 
   3   9  -6     1390.50     1396.64     63.58 o 
   5   9  -6      436.57      497.59     41.85 o 
   7   9  -6      754.90      807.08     51.48 o 
   9   9  -6     1027.42      989.73     84.64 o 
  11   9  -6      836.25      821.82     80.27 o 
   0  10  -6      189.13      171.74     45.32 o 
   2  10  -6      292.98      290.95     36.38 o 
   1   1  -5     6603.86     6188.56     37.71 o 
   3   1  -5    46190.70    45681.72    189.53 o 
   5   1  -5    54438.72    56363.25    345.66 o 
   7   1  -5    13922.28    13962.64    105.01 o 
   9   1  -5     7136.26     7272.47     73.39 o 
  11   1  -5     9812.45     9817.33    118.06 o 
  13   1  -5    20218.44    20173.81    187.45 o 
  15   1  -5    15323.37    14814.81    194.12 o 
  17   1  -5     3425.22     3297.15     99.25 o 
  19   1  -5     5129.34     5135.38    332.55 o 
  21   1  -5     3874.64     3651.06    101.74 o 
  23   1  -5     6010.27     5999.93    137.54 o 
  25   1  -5     2398.89     2391.99     74.12 o 
   0   2  -5     7299.94     7035.01     97.65 o 
   2   2  -5     2444.03     2427.93     22.71 o 
   4   2  -5     1061.55      932.03     21.41 o 
   6   2  -5     2450.48     2438.91     28.94 o 
   8   2  -5     1094.94     1036.03     21.94 o 
  10   2  -5     1742.67     1685.35     41.12 o 
  12   2  -5     2899.40     2769.38     53.19 o 
  14   2  -5      619.96      637.07     31.09 o 
  16   2  -5     1375.23     1294.65     43.16 o 
  18   2  -5      955.90     1007.08     41.63 o 
  20   2  -5      315.68      323.75     38.30 o 
  22   2  -5      555.75      582.74     38.84 o 
  24   2  -5      402.45      463.69     37.71 o 
   1   3  -5    44455.88    45179.48    155.33 o 
   3   3  -5    10144.46    10610.70     90.23 o 
   5   3  -5     3044.78     3023.28     30.87 o 
   7   3  -5    20355.09    21324.77    136.01 o 
   9   3  -5    22217.52    22564.35    114.89 o 
  11   3  -5    20212.13    20511.67    171.44 o 
  13   3  -5     4142.15     4201.08     60.27 o 
  15   3  -5     2978.62     2991.36     62.11 o 
  17   3  -5     8453.68     8591.26    112.05 o 
  19   3  -5     8535.51     8396.51    170.61 o 
  21   3  -5     3809.88     3727.66     84.24 o 
  23   3  -5     1603.71     1642.38     77.61 o 
   0   4  -5    11554.33    11689.67    107.42 o 
   2   4  -5     1936.06     1910.95     30.75 o 
   4   4  -5     3417.73     3453.93     40.25 o 
   6   4  -5      846.07      806.26     20.62 o 
   8   4  -5     7065.28     7060.98     96.25 o 
  10   4  -5     4349.97     4540.05     53.52 o 
  12   4  -5      287.37      302.26     19.75 o 
  14   4  -5     1646.90     1657.68     42.35 o 
  16   4  -5     2061.78     2075.20     49.86 o 
  18   4  -5     1592.74     1535.13     51.91 o 
  20   4  -5      776.69      807.24     59.25 o 
  22   4  -5      133.77      104.65     63.34 o 
  24   4  -5      214.88      157.54     58.70 o 
   1   5  -5     6878.51     6822.10    104.63 o 
   3   5  -5    10955.38    10814.26     82.82 o 
   5   5  -5     8516.35     8697.39     63.43 o 
   7   5  -5     7606.40     7659.66     61.76 o 
   9   5  -5     4616.84     4564.82     74.18 o 
  11   5  -5     5292.49     5448.40     63.96 o 
  13   5  -5     4246.08     4373.20     60.38 o 
  15   5  -5     4651.74     4951.13     90.80 o 
  17   5  -5     2912.44     3010.18     74.54 o 
  19   5  -5     1720.52     1817.03     75.99 o 
  21   5  -5     2265.10     2330.85    131.87 o 
   0   6  -5     6174.02     5847.46     90.65 o 
   2   6  -5     1305.22     1278.46     31.53 o 
   4   6  -5     2355.20     2286.53     79.13 o 
   6   6  -5     1097.51     1087.06     26.02 o 
   8   6  -5     2501.49     2546.78     39.72 o 
  10   6  -5     2390.38     2470.27     65.55 o 
  12   6  -5     1458.26     1563.11     44.51 o 
  14   6  -5      790.05      776.67     34.57 o 
  16   6  -5      669.82      641.10     40.07 o 
  18   6  -5     1251.96     1261.40     69.21 o 
  20   6  -5      692.55      729.53     81.91 o 
   1   7  -5     2023.01     1997.83     42.03 o 
   3   7  -5     2552.22     2534.00     47.45 o 
   5   7  -5     5394.51     5458.36    152.48 o 
   7   7  -5     2322.83     2331.29     62.07 o 
   9   7  -5     1394.71     1456.66     37.32 o 
  11   7  -5     1015.10     1068.22     34.41 o 
  13   7  -5     2260.44     2307.28     57.17 o 
  15   7  -5     2469.44     2685.41     92.65 o 
  17   7  -5      916.99     1036.23     65.33 o 
  19   7  -5      406.72      372.65     47.39 o 
   0   8  -5     1256.93     1194.23     77.81 o 
   2   8  -5     1166.12     1103.84     53.47 o 
   4   8  -5     2584.61     2504.97     74.89 o 
   6   8  -5     1832.76     1823.67     42.14 o 
   8   8  -5      738.22      779.59     30.25 o 
  10   8  -5      428.44      405.12     24.86 o 
  12   8  -5     1386.56     1419.20     56.13 o 
  14   8  -5     1378.36     1483.31     59.62 o 
  16   8  -5      680.96      707.93     55.69 o 
   1   9  -5     1420.45     1328.05     61.68 o 
   3   9  -5      345.10      320.55     35.59 o 
   5   9  -5      380.89      397.91     37.84 o 
   7   9  -5      581.89      596.31     44.77 o 
   9   9  -5     1117.75     1125.18     58.23 o 
  11   9  -5      762.25      821.97     38.86 o 
   0  10  -5      580.70      555.34     61.98 o 
   2  10  -5      829.99      864.38     68.26 o 
   4  10  -5      560.09      553.43     67.71 o 
   0   0  -4    87474.26    95878.77    623.87 o 
   2   0  -4    39813.45    41226.30    347.70 o 
   4   0  -4    23922.95    24230.31    558.89 o 
   6   0  -4    22957.16    22802.99    302.52 o 
   8   0  -4    46018.97    43220.22    352.48 o 
  10   0  -4    22438.35    22055.83    244.63 o 
  12   0  -4     1778.17     1876.90    117.40 o 
  14   0  -4    11241.96    11157.25    484.63 o 
  16   0  -4    10367.33     9748.50    193.85 o 
  18   0  -4     8128.82     7729.18    182.38 o 
  20   0  -4     5100.72     5083.25    161.09 o 
  22   0  -4     4582.44     4427.71    157.54 o 
  24   0  -4     1476.54     1432.86    103.75 o 
  26   0  -4     1649.86     1586.57    114.13 o 
   1   1  -4    10396.88    11093.44    150.07 o 
   3   1  -4    21135.42    21755.30     91.60 o 
   5   1  -4     9857.68    10215.99    113.44 o 
   7   1  -4     4470.04     4334.86     51.29 o 
   9   1  -4     3635.32     3521.04     63.13 o 
  11   1  -4     1518.17     1486.90     45.69 o 
  13   1  -4     1504.53     1455.72     49.66 o 
  15   1  -4      781.30      769.89     36.32 o 
  17   1  -4      332.07      325.83     28.42 o 
  19   1  -4        3.34       13.76     28.06 o 
  21   1  -4       96.17       54.38     37.13 o 
  23   1  -4      120.69      144.51     37.66 o 
  25   1  -4      104.43      104.45     27.58 o 
   0   2  -4    13666.07    14435.48    116.85 o 
   2   2  -4    25429.82    26057.31    163.53 o 
   4   2  -4    78078.77    74614.94    467.90 o 
   6   2  -4    30005.32    30498.48    118.96 o 
   8   2  -4     1750.08     1630.69     26.39 o 
  10   2  -4    20899.52    20967.58    141.52 o 
  12   2  -4    19514.34    19565.88    176.60 o 
  14   2  -4    12164.85    12067.71    102.82 o 
  16   2  -4     3935.45     3838.90     61.81 o 
  18   2  -4     8465.60     8276.06    100.02 o 
  20   2  -4     5686.65     5638.00     96.97 o 
  22   2  -4     2717.09     2733.93     72.59 o 
  24   2  -4     3564.22     3591.64    113.53 o 
   1   3  -4     2756.10     2551.88     46.70 o 
   3   3  -4     7916.63     7783.70     46.01 o 
   5   3  -4      290.33      332.10     13.58 o 
   7   3  -4      351.04      354.60     14.74 o 
   9   3  -4     1113.63     1170.06     34.69 o 
  11   3  -4     5518.18     5549.49     52.78 o 
  13   3  -4      674.63      688.91     25.34 o 
  15   3  -4      534.78      494.20     23.56 o 
  17   3  -4     2062.41     2097.01     49.98 o 
  19   3  -4      887.74      977.35     43.72 o 
  21   3  -4      343.60      340.06     33.81 o 
  23   3  -4       56.73       63.45     32.54 o 
  25   3  -4      436.99      451.86     70.17 o 
   0   4  -4    13345.50    13272.67    116.24 o 
   2   4  -4    24404.55    24214.30    200.67 o 
   4   4  -4     5649.40     5701.66     58.95 o 
   6   4  -4    22354.08    22548.17    229.48 o 
   8   4  -4    16091.43    16049.00    122.06 o 
  10   4  -4     3380.34     3571.77     48.49 o 
  12   4  -4     8199.70     8311.62     76.55 o 
  14   4  -4    10667.23    10791.41    103.44 o 
  16   4  -4     9221.01     9344.96    102.94 o 
  18   4  -4     1299.73     1277.84     42.18 o 
  20   4  -4     2018.86     2128.90     64.14 o 
  22   4  -4     5237.11     5484.26    131.90 o 
  24   4  -4     2436.98     2369.89    137.33 o 
   1   5  -4     2012.05     1875.35     34.31 o 
   3   5  -4     2429.56     2450.42     39.86 o 
   5   5  -4    11150.70    10818.92    196.92 o 
   7   5  -4     3471.10     3552.97     42.62 o 
   9   5  -4     1207.39     1271.62     27.93 o 
  11   5  -4        7.19        5.43     14.61 o 
  13   5  -4     4248.94     4394.60     60.56 o 
  15   5  -4     5596.99     5872.03     82.29 o 
  17   5  -4      288.58      341.80     26.89 o 
  19   5  -4       62.99       58.87     24.43 o 
  21   5  -4      637.21      562.99     71.81 o 
   0   6  -4    10304.03    10001.57    120.46 o 
   2   6  -4     5186.70     5179.98     61.35 o 
   4   6  -4     5702.80     5585.76     64.73 o 
   6   6  -4     2214.40     2274.23     64.67 o 
   8   6  -4     4924.60     5028.53     55.16 o 
  10   6  -4     8740.77     8888.29     76.39 o 
  12   6  -4     2435.59     2539.55     48.37 o 
  14   6  -4     1460.22     1501.97     45.34 o 
  16   6  -4     1731.62     1894.75     60.91 o 
  18   6  -4     4070.00     4305.74    118.83 o 
  20   6  -4     2122.68     2277.49     92.63 o 
   1   7  -4     2922.86     2746.50     48.41 o 
   3   7  -4     1874.39     1817.90     40.50 o 
   5   7  -4      897.46      907.35     30.97 o 
   7   7  -4     1187.04     1201.79     29.93 o 
   9   7  -4     2948.06     3059.89     52.65 o 
  11   7  -4     2214.19     2301.94     47.57 o 
  13   7  -4      661.18      741.10     35.06 o 
  15   7  -4      225.32      191.30     36.30 o 
  17   7  -4     1459.24     1496.05     75.20 o 
  19   7  -4     1200.16     1311.01     89.14 o 
   0   8  -4     2450.63     2414.15     72.08 o 
   2   8  -4     1141.38     1100.10     35.59 o 
   4   8  -4     1162.11     1249.76     45.67 o 
   6   8  -4     1288.31     1324.70     36.53 o 
   8   8  -4     1500.63     1612.98     41.04 o 
  10   8  -4      858.20      967.39     37.99 o 
  12   8  -4      922.26      928.54     39.46 o 
  14   8  -4      952.68     1053.39     52.10 o 
  16   8  -4      630.94      671.62     54.72 o 
   1   9  -4     1412.19     1406.84     62.15 o 
   3   9  -4      836.70      740.87     37.91 o 
   5   9  -4      561.83      592.34     34.71 o 
   7   9  -4     1005.25      996.64     53.85 o 
   9   9  -4     1108.42     1078.45     41.67 o 
  11   9  -4      800.30      814.13     38.70 o 
   0  10  -4      101.22      173.10     43.96 o 
   2  10  -4      218.14      186.21     46.14 o 
   4  10  -4      666.96      719.70     71.81 o 
   6  10  -4      402.16      407.36     61.16 o 
   1   1  -3    24463.06    24264.78    193.84 o 
   3   1  -3    32024.74    31961.59    182.57 o 
   5   1  -3    50368.52    47586.83    487.72 o 
   7   1  -3    19788.49    18770.08    112.72 o 
   9   1  -3    12212.50    12316.28    115.07 o 
  11   1  -3    14173.00    13976.05    160.79 o 
  13   1  -3    15552.13    15086.37    248.82 o 
  15   1  -3    15302.30    15265.30    273.81 o 
  17   1  -3     5196.43     5155.16     72.46 o 
  19   1  -3     4683.59     4536.08     83.64 o 
  21   1  -3     3761.28     3782.12     81.44 o 
  23   1  -3     6109.95     6172.40    135.33 o 
  25   1  -3     2446.03     2402.96     89.78 o 
   0   2  -3    23362.79    23673.65    136.26 o 
   2   2  -3     1618.72     1736.58     27.82 o 
   4   2  -3     4642.71     5164.18     55.52 o 
   6   2  -3     1590.34     1666.59     22.51 o 
   8   2  -3      580.62      541.91     15.94 o 
  10   2  -3     4274.13     4332.38     42.54 o 
  12   2  -3     1403.44     1424.14     31.72 o 
  14   2  -3     1964.55     1921.16     37.84 o 
  16   2  -3     1093.41     1040.99     34.98 o 
  18   2  -3      980.78      924.97     34.51 o 
  20   2  -3      112.41      117.25     25.06 o 
  22   2  -3      568.63      554.19     32.67 o 
  24   2  -3      504.05      501.65     94.30 o 
   1   3  -3    51224.32    50020.72    230.00 o 
   3   3  -3    28083.46    28138.37    156.85 o 
   5   3  -3     9896.79     9942.51     56.41 o 
   7   3  -3    27858.19    27790.85    118.29 o 
   9   3  -3    29268.43    29178.42    145.46 o 
  11   3  -3    21488.67    21339.86    136.72 o 
  13   3  -3     5270.33     5331.71     60.62 o 
  15   3  -3     5744.25     5780.54     67.21 o 
  17   3  -3    10463.06    10475.43    127.25 o 
  19   3  -3     9704.95     9609.33    108.93 o 
  21   3  -3     4214.19     4124.08     76.12 o 
  23   3  -3     1146.07     1119.13     51.80 o 
  25   3  -3     2161.64     2137.31     87.81 o 
   0   4  -3    24165.57    24490.38    317.81 o 
   2   4  -3     1670.47     1768.07     29.85 o 
   4   4  -3     1339.84     1435.60     29.09 o 
   6   4  -3       38.58       72.02     14.98 o 
   8   4  -3     5470.93     5511.16     49.65 o 
  10   4  -3     3627.21     3533.88     43.20 o 
  12   4  -3      788.64      812.69     26.97 o 
  14   4  -3      355.95      343.86     21.75 o 
  16   4  -3      814.38      771.69     29.41 o 
  18   4  -3     2184.86     2169.28     47.94 o 
  20   4  -3      962.52      931.21     39.60 o 
  22   4  -3       57.61       46.18     31.14 o 
  24   4  -3       69.41        3.82     47.51 o 
   1   5  -3     7481.31     7687.35     79.29 o 
   3   5  -3    10889.37    11096.54    121.02 o 
   5   5  -3     7549.55     7304.71    116.41 o 
   7   5  -3     9290.38     9063.40     81.04 o 
   9   5  -3     4445.56     4356.46     48.88 o 
  11   5  -3     6394.34     6306.19    103.98 o 
  13   5  -3     5911.81     5786.52     63.34 o 
  15   5  -3     4152.11     4319.56     63.80 o 
  17   5  -3     2860.39     2937.10     71.76 o 
  19   5  -3     1921.71     1953.96     63.86 o 
  21   5  -3     2439.54     2528.52    133.24 o 
  23   5  -3     1768.24     1848.68    122.32 o 
   0   6  -3     5424.51     5163.08     85.89 o 
   2   6  -3     1297.18     1257.35     31.75 o 
   4   6  -3     2439.58     2452.90     43.44 o 
   6   6  -3     1362.82     1270.86     33.38 o 
   8   6  -3     2514.13     2547.94     40.11 o 
  10   6  -3     2644.11     2713.42     43.32 o 
  12   6  -3     1001.42      998.01     28.95 o 
  14   6  -3     1277.89     1263.15     40.87 o 
  16   6  -3      612.23      630.98     39.62 o 
  18   6  -3     1231.31     1326.61     70.08 o 
  20   6  -3      898.06      935.63     64.00 o 
   1   7  -3     1325.64     1203.98     33.59 o 
   3   7  -3     3430.91     3194.41     60.93 o 
   5   7  -3     5329.18     5093.19     67.75 o 
   7   7  -3     1652.03     1582.37     40.83 o 
   9   7  -3     1100.55     1057.97     29.23 o 
  11   7  -3      916.06      856.22     27.83 o 
  13   7  -3     2870.59     2927.00     75.97 o 
  15   7  -3     2192.96     2121.75     83.58 o 
  17   7  -3      645.76      593.14     52.28 o 
  19   7  -3      612.89      628.26     56.36 o 
   0   8  -3      616.30      567.88     37.30 o 
   2   8  -3     1332.85     1316.57     55.33 o 
   4   8  -3     3283.97     3266.94     58.20 o 
   6   8  -3     2432.50     2422.19     56.00 o 
   8   8  -3      633.55      682.28     28.37 o 
  10   8  -3      626.33      602.36     31.84 o 
  12   8  -3     1512.50     1587.39     77.24 o 
  14   8  -3     1799.14     1880.56    127.78 o 
  16   8  -3     1019.78     1025.70     65.33 o 
   1   9  -3     1359.75     1328.08     41.06 o 
   3   9  -3      455.60      434.49     30.68 o 
   5   9  -3      201.23      199.80     30.19 o 
   7   9  -3      688.39      680.03     34.07 o 
   9   9  -3     1278.54     1315.95     45.49 o 
  11   9  -3      606.81      622.92     52.45 o 
  13   9  -3      204.35      209.96     55.97 o 
   0  10  -3     1034.59     1012.66     79.45 o 
   2  10  -3      711.17      757.93     72.90 o 
   4  10  -3      381.40      448.04     60.07 o 
   6  10  -3      543.31      575.55     65.80 o 
   2   0  -2    26326.19    27610.89    280.40 o 
   4   0  -2    48258.36    46453.30   1079.28 o 
   6   0  -2    11923.27    11843.73    135.97 o 
   8   0  -2    19250.84    20833.76    672.88 o 
  10   0  -2    68401.18    67715.55    356.74 o 
  12   0  -2    20304.16    19914.38    574.86 o 
  14   0  -2      812.75      954.59     56.38 o 
  16   0  -2     6567.32     6422.45    168.32 o 
  18   0  -2    27085.68    26275.63    242.39 o 
  20   0  -2    10706.06    10272.29    155.61 o 
  22   0  -2      899.06      866.79     51.74 o 
  24   0  -2     1554.15     1557.90    102.11 o 
  26   0  -2     4364.81     4633.85    179.11 o 
   1   1  -2      297.48      322.43      7.31 o 
   3   1  -2     7654.84     8110.28     66.12 o 
   5   1  -2     9244.13     9356.51     65.61 o 
   7   1  -2     4199.56     4235.07     81.16 o 
   9   1  -2     2065.68     1808.63     28.21 o 
  11   1  -2     6459.22     6204.68    100.06 o 
  13   1  -2      867.96      806.99     28.38 o 
  15   1  -2     3290.97     3342.36     53.66 o 
  17   1  -2     1096.93     1094.99     35.37 o 
  19   1  -2     2771.76     2681.11     54.65 o 
  21   1  -2       32.88        2.10     17.97 o 
  23   1  -2     1503.39     1508.33     48.97 o 
  25   1  -2      173.95      176.35     30.72 o 
   0   2  -2    85332.66    83994.07    379.07 o 
   2   2  -2    36364.84    35839.19    396.41 o 
   4   2  -2     6282.53     6650.49     49.19 o 
   6   2  -2    31630.20    31292.13    165.16 o 
   8   2  -2    33242.68    33309.34    122.57 o 
  10   2  -2     7446.20     7699.22     59.22 o 
  12   2  -2     5542.16     5615.25     58.06 o 
  14   2  -2    20417.27    20420.18    118.76 o 
  16   2  -2    14430.38    14114.53    103.11 o 
  18   2  -2     1533.78     1479.45     36.69 o 
  20   2  -2     3149.74     3077.21     62.14 o 
  22   2  -2     7401.50     7267.87    100.76 o 
  24   2  -2     3901.80     3853.99     89.23 o 
  26   2  -2     1419.41     1447.65    115.35 o 
   1   3  -2     3959.73     4121.46     38.65 o 
   3   3  -2     3527.04     3402.91     36.51 o 
   5   3  -2      774.07      858.79     18.75 o 
   7   3  -2    10366.32    10626.68     58.26 o 
   9   3  -2     1308.79     1322.15     30.82 o 
  11   3  -2       19.03       32.55     21.06 o 
  13   3  -2     1900.68     1995.06     38.29 o 
  15   3  -2     2093.92     2084.83     41.11 o 
  17   3  -2      428.26      427.88     27.23 o 
  19   3  -2       32.38       48.44     24.52 o 
  21   3  -2      860.35      853.19     37.43 o 
  23   3  -2      521.64      590.84     40.43 o 
  25   3  -2       85.77       59.69     58.97 o 
   0   4  -2      671.89      608.12     31.53 o 
   2   4  -2    17909.13    17766.40    156.45 o 
   4   4  -2    38994.35    39558.36    169.67 o 
   6   4  -2    17584.57    17752.04    142.80 o 
   8   4  -2     2967.85     3189.15     35.59 o 
  10   4  -2     3783.91     3695.71     46.69 o 
  12   4  -2    15010.68    15267.51    147.08 o 
  14   4  -2     7671.84     7898.75     87.40 o 
  16   4  -2     5236.95     5279.35     68.27 o 
  18   4  -2     3040.80     3047.52     55.80 o 
  20   4  -2     2533.43     2586.78     82.32 o 
  22   4  -2     2274.22     2223.27     70.11 o 
  24   4  -2     2757.15     2727.28     98.17 o 
   1   5  -2      573.04      590.98     22.04 o 
   3   5  -2     8744.30     8591.79     73.46 o 
   5   5  -2    12061.92    11504.62     88.71 o 
   7   5  -2      285.39      298.68     18.29 o 
   9   5  -2      377.99      398.32     17.18 o 
  11   5  -2     3087.42     3288.98     52.61 o 
  13   5  -2     4773.96     5018.02     76.69 o 
  15   5  -2     1331.12     1300.12     36.68 o 
  17   5  -2      442.13      426.79     28.17 o 
  19   5  -2      873.88      866.84     39.55 o 
  21   5  -2      397.86      398.84     36.54 o 
  23   5  -2     1300.37     1412.38    109.21 o 
   0   6  -2    20544.27    19853.71    176.91 o 
   2   6  -2     7436.73     7381.64     73.26 o 
   4   6  -2     1900.10     1883.97     38.52 o 
   6   6  -2     3138.06     3152.18     50.58 o 
   8   6  -2    10855.22    11110.51     99.23 o 
  10   6  -2     7449.56     7587.62     70.83 o 
  12   6  -2     2457.90     2586.66     44.00 o 
  14   6  -2     2174.27     2209.71     60.10 o 
  16   6  -2     1784.15     1855.98     66.78 o 
  18   6  -2     3633.58     3919.53     89.45 o 
  20   6  -2     2304.38     2436.00     95.66 o 
   1   7  -2     3183.57     3103.11     51.72 o 
   3   7  -2      838.48      840.82     29.26 o 
   5   7  -2      765.65      760.63     31.68 o 
   7   7  -2     2183.70     2195.84     46.33 o 
   9   7  -2     3048.31     3008.28     46.36 o 
  11   7  -2      760.50      753.64     29.37 o 
  13   7  -2      452.07      457.34     26.17 o 
  15   7  -2     1148.91     1252.52     52.86 o 
  17   7  -2      930.10      981.04     62.64 o 
  19   7  -2      733.92      838.83     61.48 o 
   0   8  -2      658.59      630.96     38.32 o 
   2   8  -2     1461.36     1501.83     40.20 o 
   4   8  -2     2737.69     2769.31     54.04 o 
   6   8  -2     1024.59     1106.28     36.35 o 
   8   8  -2      873.17      891.60     39.87 o 
  10   8  -2     1156.65     1214.74     49.66 o 
  12   8  -2     1010.12     1018.56     41.16 o 
  14   8  -2     1143.30     1205.34     68.92 o 
  16   8  -2      414.30      500.11     49.98 o 
   1   9  -2     1483.84     1463.92     42.63 o 
   3   9  -2      823.02      787.31     37.95 o 
   5   9  -2      678.46      635.57     37.01 o 
   7   9  -2      871.00      745.99     47.91 o 
   9   9  -2      947.09      996.84     41.08 o 
  11   9  -2     1330.30     1375.17     48.38 o 
  13   9  -2      400.25      403.22     34.63 o 
   2  10  -2      219.00      221.38     32.07 o 
   4  10  -2      589.86      554.02     43.66 o 
   6  10  -2      585.45      572.27     75.49 o 
   1   1  -1    52665.91    52433.96    193.11 o 
   3   1  -1    13790.14    14842.18    105.36 o 
   5   1  -1    57700.65    57186.93    220.47 o 
   7   1  -1    19510.44    19840.90    199.29 o 
   9   1  -1    24068.98    25603.93    274.25 o 
  11   1  -1    15089.75    15368.16    209.85 o 
  13   1  -1    16172.95    16255.34    329.30 o 
  15   1  -1    14003.02    14213.55    239.25 o 
  17   1  -1     9750.15     9700.73    133.04 o 
  19   1  -1     4351.46     4243.65     67.52 o 
  21   1  -1     5094.37     5175.10     79.58 o 
  23   1  -1     6153.72     6225.04     83.40 o 
  25   1  -1     3481.11     3435.27     74.44 o 
   0   2  -1    31653.27    35592.42    197.54 o 
   2   2  -1    24918.75    25007.50    179.19 o 
   4   2  -1    35172.70    35238.08    129.18 o 
   6   2  -1    20197.09    20573.87     92.44 o 
   8   2  -1      612.01      626.13     14.44 o 
  10   2  -1     1755.40     1899.80     27.33 o 
  12   2  -1     4454.64     4761.96     46.92 o 
  14   2  -1     9100.09     9078.35     69.89 o 
  16   2  -1     2026.57     1959.87     35.96 o 
  18   2  -1      458.12      442.62     28.45 o 
  20   2  -1      109.60       75.45     17.46 o 
  22   2  -1     1328.02     1242.74     38.73 o 
  24   2  -1     1005.01      984.28     49.10 o 
  26   2  -1      207.73      218.29     31.57 o 
   1   3  -1    33001.19    34266.12    137.90 o 
   3   3  -1    23149.76    24236.09    133.44 o 
   5   3  -1     4675.28     4871.11     41.42 o 
   7   3  -1    23672.78    24268.37    137.13 o 
   9   3  -1    27804.31    28396.44    118.55 o 
  11   3  -1    12378.23    12234.70    105.52 o 
  13   3  -1     4064.91     4085.15     45.71 o 
  15   3  -1     5471.95     5376.66     55.93 o 
  17   3  -1    10937.56    10947.04     97.81 o 
  19   3  -1     6768.53     6832.48     86.13 o 
  21   3  -1     4234.74     4106.04     88.04 o 
  23   3  -1      583.12      521.26     38.73 o 
  25   3  -1     2578.54     2750.12    122.31 o 
   0   4  -1    11693.59    11685.43    108.40 o 
   2   4  -1     4307.16     4092.53     44.30 o 
   4   4  -1      606.33      571.18     17.73 o 
   6   4  -1      407.41      410.29     17.18 o 
   8   4  -1     2625.43     2612.74     37.43 o 
  10   4  -1     5955.26     6015.72     51.47 o 
  12   4  -1     1661.62     1707.25     35.31 o 
  14   4  -1      197.15      196.67     26.07 o 
  16   4  -1       19.95       27.80     15.96 o 
  18   4  -1     3178.38     3229.94     57.25 o 
  20   4  -1     1182.31     1133.65     45.48 o 
  22   4  -1       76.40      103.75     27.48 o 
  24   4  -1       62.22       52.48     26.20 o 
   1   5  -1     7042.34     6868.50    113.93 o 
   3   5  -1    11126.76    10828.18    106.91 o 
   5   5  -1     8672.69     8518.93     66.12 o 
   7   5  -1     6964.08     6948.50     91.75 o 
   9   5  -1     3460.97     3578.76     52.43 o 
  11   5  -1     5504.05     5600.75     57.78 o 
  13   5  -1     7082.56     7289.48    128.69 o 
  15   5  -1     2832.38     2975.08     71.57 o 
  17   5  -1     2200.85     2219.26     55.25 o 
  19   5  -1     2272.38     2251.57     58.65 o 
  21   5  -1     2087.05     2135.60     60.06 o 
  23   5  -1     1951.85     1970.30     75.01 o 
   0   6  -1     3208.77     3121.59     68.23 o 
   2   6  -1     2695.16     2570.55     43.91 o 
   4   6  -1     1647.71     1548.81     35.34 o 
   6   6  -1     1288.73     1290.42     34.86 o 
   8   6  -1     2118.07     2186.19     39.19 o 
  10   6  -1     3222.93     3273.80     67.12 o 
  12   6  -1      942.51      912.22     28.79 o 
  14   6  -1     1099.98     1125.44     39.35 o 
  16   6  -1      512.35      542.25     31.85 o 
  18   6  -1     1199.04     1226.89     46.62 o 
  20   6  -1      928.00      979.67     44.61 o 
   1   7  -1     1251.02     1172.72     32.98 o 
   3   7  -1     4551.73     4492.85     62.46 o 
   5   7  -1     5059.98     5011.60     67.02 o 
   7   7  -1     2049.92     2076.89     57.58 o 
   9   7  -1     1017.76     1063.85     41.33 o 
  11   7  -1     1285.11     1343.42     40.15 o 
  13   7  -1     3402.21     3652.97     70.44 o 
  15   7  -1     2060.49     2292.47     69.85 o 
  17   7  -1      530.96      610.21     42.13 o 
  19   7  -1      673.79      722.65     58.17 o 
   0   8  -1      378.04      344.34     41.50 o 
   2   8  -1     1324.27     1276.82     37.28 o 
   4   8  -1     3860.08     3727.84     99.83 o 
   6   8  -1     3236.14     3114.77     86.57 o 
   8   8  -1      503.31      490.55     31.66 o 
  10   8  -1      387.61      421.43     24.92 o 
  12   8  -1     1145.74     1172.00     42.98 o 
  14   8  -1     2241.47     2331.13    124.52 o 
  16   8  -1     1219.47     1445.17     75.97 o 
   1   9  -1     1307.92     1306.47     40.68 o 
   3   9  -1      802.86      793.56     38.32 o 
   5   9  -1      398.86      416.41     30.75 o 
   7   9  -1      751.37      826.00     40.69 o 
   9   9  -1     1535.75     1614.11     56.90 o 
  11   9  -1      608.21      644.48     35.29 o 
  13   9  -1      266.70      255.90     36.85 o 
   0  10  -1     1370.49     1338.66     86.00 o 
   2  10  -1      654.98      660.20     50.37 o 
   4  10  -1      210.00      220.19     31.71 o 
   6  10  -1      616.04      624.53     45.93 o 
   2   0   0    36003.88    34630.48    173.57 o 
   4   0   0     3233.27     2318.94     65.02 o 
   6   0   0    27876.14    25646.56    244.44 o 
   8   0   0   156184.88   141697.52   2922.50 o 
  10   0   0    94271.27    92423.77   1340.85 o 
  12   0   0     7633.92     7187.03    377.19 o 
  14   0   0     8523.17     8572.44    114.55 o 
  16   0   0    18663.50    18242.85    201.63 o 
  18   0   0    18109.40    17902.61    192.48 o 
  20   0   0    10527.91    10395.93    153.99 o 
  22   0   0     5260.27     5636.79    119.59 o 
  24   0   0     3189.06     3208.19    188.80 o 
  26   0   0     1879.83     1910.59     79.32 o 
   1   1   0      849.75     1233.74     12.36 o 
   3   1   0     2670.88     2602.53     29.81 o 
   5   1   0     9976.22     9875.94    105.23 o 
   7   1   0    24899.24    27385.52    374.93 o 
   9   1   0      657.58      636.39     17.85 o 
  11   1   0     2160.86     2257.28     33.19 o 
  13   1   0        3.31        8.47     14.10 o 
  15   1   0     1681.24     1545.01     37.27 o 
  17   1   0      607.78      588.41     27.39 o 
  19   1   0       23.73       19.09     16.28 o 
  21   1   0      578.60      498.99     30.82 o 
  23   1   0       11.49        8.73     16.92 o 
  25   1   0        3.23      -10.63     18.73 o 
   0   2   0      216.54      267.70     10.76 o 
   2   2   0    28680.81    29115.46    285.90 o 
   4   2   0   108025.98   100256.51    263.65 o 
   6   2   0    24085.07    24235.83     98.33 o 
   8   2   0     9555.72    10235.58    124.62 o 
  10   2   0     9630.70     9369.66    124.06 o 
  12   2   0    25435.16    24533.12    176.13 o 
  14   2   0     7537.55     7793.18     64.43 o 
  16   2   0    10426.21    10314.53     79.62 o 
  18   2   0     6484.25     6524.14     66.83 o 
  20   2   0     4551.91     4595.32     65.65 o 
  22   2   0     3012.10     2942.67     56.26 o 
  24   2   0     3044.77     3028.43     80.31 o 
  26   2   0     4168.58     4325.19     99.18 o 
   1   3   0        5.01       33.16      8.11 o 
   3   3   0    11401.91    13065.91    128.26 o 
   5   3   0     2765.03     3076.64     48.83 o 
   7   3   0      297.63      214.98     19.88 o 
   9   3   0      644.95      696.17     33.69 o 
  11   3   0     8186.54     8474.01     60.88 o 
  13   3   0     1695.89     1631.33     30.13 o 
  15   3   0       32.26       28.31     12.85 o 
  17   3   0      211.83      229.54     20.20 o 
  19   3   0     3606.36     3468.29     58.15 o 
  21   3   0      170.99      164.06     26.47 o 
  23   3   0       55.50       40.89     22.67 o 
  25   3   0      323.21      329.28     35.44 o 
   0   4   0     8798.17     8498.16     90.52 o 
   2   4   0     6587.10     7335.47     81.64 o 
   4   4   0     9606.43     9881.41     63.95 o 
   6   4   0    14961.94    14710.96     84.41 o 
   8   4   0    11191.27    11184.49     76.59 o 
  10   4   0      902.30      889.59     22.14 o 
  12   4   0     4458.18     4460.15     83.97 o 
  14   4   0    13988.12    13990.17    175.05 o 
  16   4   0     7368.50     7338.00     80.02 o 
  18   4   0      391.58      365.60     26.35 o 
  20   4   0     1524.83     1519.44     48.65 o 
  22   4   0     3882.12     3910.17    112.33 o 
  24   4   0     3085.00     3248.65     87.40 o 
   1   5   0      577.16      643.46     23.08 o 
   3   5   0     2511.08     2555.02     36.61 o 
   5   5   0     5536.69     5682.42     56.45 o 
   7   5   0     4166.91     4246.04     48.90 o 
   9   5   0        9.02       11.85     12.28 o 
  11   5   0      218.91      225.59     16.45 o 
  13   5   0     4922.93     4838.59     73.78 o 
  15   5   0     3476.06     3581.49     65.97 o 
  17   5   0       52.71       36.57     17.35 o 
  19   5   0       53.09       58.68     23.33 o 
  21   5   0      689.74      632.31     36.08 o 
  23   5   0     2397.54     2475.18     67.31 o 
   0   6   0     7764.08     7526.88    105.70 o 
   2   6   0     9228.37     8572.41     80.04 o 
   4   6   0     3383.29     3279.19     49.90 o 
   6   6   0     2156.76     2119.54     36.11 o 
   8   6   0     5841.65     5751.47     66.38 o 
  10   6   0     8673.61     8346.49     90.15 o 
  12   6   0     5604.96     5595.34    133.33 o 
  14   6   0      429.66      390.18     23.14 o 
  16   6   0      849.21      894.08     38.69 o 
  18   6   0     5911.10     6040.17    152.68 o 
  20   6   0     2679.41     2865.85     70.22 o 
   1   7   0     1786.33     1644.11     38.41 o 
   3   7   0     1580.58     1534.99     37.94 o 
   5   7   0     1014.80     1001.22     32.27 o 
   7   7   0      500.39      476.00     29.78 o 
   9   7   0     2731.34     2784.81     64.57 o 
  11   7   0     1520.42     1552.35     51.61 o 
  13   7   0      181.19      174.79     20.25 o 
  15   7   0      670.91      664.49     35.55 o 
  17   7   0      785.71      807.70     39.79 o 
  19   7   0     1278.51     1447.52     61.77 o 
   0   8   0     1065.68     1036.66     47.87 o 
   2   8   0     1348.96     1264.19     37.13 o 
   4   8   0     1729.08     1563.38     48.86 o 
   6   8   0     1113.54     1046.20     41.81 o 
   8   8   0     1210.95     1152.12     45.00 o 
  10   8   0      975.89      916.57     41.88 o 
  12   8   0      523.20      560.63     32.89 o 
  14   8   0     1822.94     1918.48     56.22 o 
  16   8   0      392.51      454.59     40.08 o 
   1   9   0     1788.48     1815.25     55.19 o 
   3   9   0      543.36      557.31     34.02 o 
   5   9   0      595.55      620.07     35.82 o 
   7   9   0     1320.62     1392.17     51.09 o 
   9   9   0      838.52      945.70     44.63 o 
  11   9   0     1140.00     1265.22     46.64 o 
  13   9   0      360.66      352.43     33.66 o 
   0  10   0        9.63       18.84     30.58 o 
   2  10   0      247.25      240.42     31.75 o 
   4  10   0      673.41      607.82     44.37 o 
   6  10   0      629.23      608.39     36.84 o 
   1   1   1    53207.01    52100.15    408.50 o 
   3   1   1    14095.52    15052.59     74.92 o 
   5   1   1    58546.99    58627.46    378.36 o 
   7   1   1    19616.42    20022.91    191.46 o 
   9   1   1    24576.52    25958.89    179.28 o 
  11   1   1    14901.94    14897.27    267.59 o 
  13   1   1    16079.36    16013.10    231.91 o 
  15   1   1    13949.05    14043.84    168.89 o 
  17   1   1    10093.95    10015.17     96.34 o 
  19   1   1     4179.70     4092.06     65.59 o 
  21   1   1     5134.25     5048.13     69.61 o 
  23   1   1     5967.15     6044.05     98.75 o 
  25   1   1     3593.84     3619.59     74.67 o 
   0   2   1    31543.10    34455.00    149.17 o 
   2   2   1    24936.69    25195.65    110.25 o 
   4   2   1    34828.75    35469.47    189.26 o 
   6   2   1    20073.61    20835.17    163.05 o 
   8   2   1      524.27      553.38     14.72 o 
  10   2   1     1852.49     2047.25     28.11 o 
  12   2   1     4503.28     4742.97     63.11 o 
  14   2   1     9073.68     9059.88     83.71 o 
  16   2   1     1912.56     1862.81     34.71 o 
  18   2   1      509.10      456.35     21.07 o 
  20   2   1      134.68      108.09     16.98 o 
  22   2   1     1320.90     1280.02     43.08 o 
  24   2   1      997.24     1043.83     50.11 o 
  26   2   1      194.33      202.16     30.42 o 
   1   3   1    34531.82    35468.67    176.95 o 
   3   3   1    22166.77    23399.23    192.94 o 
   5   3   1     4437.52     4678.57     41.57 o 
   7   3   1    23854.25    24749.98    227.84 o 
   9   3   1    28414.84    29002.17    205.08 o 
  11   3   1    12265.41    12034.14     68.55 o 
  13   3   1     4130.68     4281.35     46.50 o 
  15   3   1     5421.46     5417.70     55.99 o 
  17   3   1    11016.39    11175.00    110.64 o 
  19   3   1     6659.04     6626.66     94.86 o 
  21   3   1     4260.41     4085.57     75.99 o 
  23   3   1      695.68      635.76     40.80 o 
  25   3   1     2548.67     2604.39     96.33 o 
   0   4   1    10606.01    10589.32     91.21 o 
   2   4   1     4219.71     4064.02     37.80 o 
   4   4   1      395.67      330.33     15.15 o 
   6   4   1      410.02      439.59     19.28 o 
   8   4   1     2397.79     2394.26     43.66 o 
  10   4   1     5601.48     5743.94     66.39 o 
  12   4   1     1477.85     1593.68     31.64 o 
  14   4   1      312.64      323.78     20.40 o 
  16   4   1        0.85        3.57     17.07 o 
  18   4   1     3037.96     3052.44     63.26 o 
  20   4   1     1120.16     1058.79     41.97 o 
  22   4   1       98.79       78.23     21.94 o 
  24   4   1       59.52       69.06     26.16 o 
   1   5   1     6604.68     6487.54     50.93 o 
   3   5   1    11803.09    11449.67    137.64 o 
   5   5   1     8979.53     8965.82     67.71 o 
   7   5   1     6825.02     6842.22    107.78 o 
   9   5   1     3382.37     3422.76     47.64 o 
  11   5   1     5614.28     5723.66     78.62 o 
  13   5   1     7266.15     7353.28    149.26 o 
  15   5   1     2778.46     2658.11     56.99 o 
  17   5   1     2203.34     2194.03     59.40 o 
  19   5   1     2368.96     2468.94     67.01 o 
  21   5   1     2118.49     2219.63     75.23 o 
  23   5   1     1903.10     1965.15     60.69 o 
   0   6   1     3029.63     2879.54     65.82 o 
   2   6   1     2747.26     2670.28     52.77 o 
   4   6   1     1708.56     1614.68     36.11 o 
   6   6   1     1308.65     1293.98     29.01 o 
   8   6   1     1934.74     1932.22     36.80 o 
  10   6   1     3296.06     3336.05     57.88 o 
  12   6   1     1003.20      962.18     31.25 o 
  14   6   1     1094.59     1115.13     34.81 o 
  16   6   1      435.94      418.60     29.43 o 
  18   6   1     1249.18     1256.41     59.35 o 
  20   6   1      942.34     1010.18     45.40 o 
   1   7   1     1287.92     1229.61     34.07 o 
   3   7   1     4476.47     4284.90     61.08 o 
   5   7   1     4964.22     4828.89     86.45 o 
   7   7   1     2107.62     2106.68     54.57 o 
   9   7   1     1051.03     1057.66     42.39 o 
  11   7   1     1179.34     1111.94     54.57 o 
  13   7   1     3424.60     3601.97     79.52 o 
  15   7   1     2109.27     2193.08     51.53 o 
  17   7   1      494.60      528.78     34.31 o 
  19   7   1      673.10      635.93     37.24 o 
   0   8   1      510.21      552.58     37.44 o 
   2   8   1     1367.68     1375.22     45.58 o 
   4   8   1     3764.37     3535.29     71.69 o 
   6   8   1     3304.68     3215.77     70.27 o 
   8   8   1      558.38      578.14     34.39 o 
  10   8   1      433.16      429.56     32.39 o 
  12   8   1     1146.48     1153.59     43.65 o 
  14   8   1     2224.64     2293.01     61.64 o 
  16   8   1     1256.09     1331.89     57.80 o 
   1   9   1     1274.06     1251.79     57.04 o 
   3   9   1      817.01      764.52     38.51 o 
   5   9   1      411.55      435.80     31.37 o 
   7   9   1      732.18      722.38     39.04 o 
   9   9   1     1486.97     1594.32     56.77 o 
  11   9   1      645.18      752.28     43.17 o 
  13   9   1      273.50      322.81     34.36 o 
   0  10   1     1350.87     1294.16     86.82 o 
   2  10   1      644.49      669.73     46.33 o 
   4  10   1      230.42      274.41     34.20 o 
   6  10   1      604.95      579.42     44.58 o 
   0   0   2    98403.87    94407.15    668.10 o 
   2   0   2    25445.18    26206.97    181.02 o 
   4   0   2    48650.09    47939.88    384.56 o 
   6   0   2    11117.22    10592.80    253.38 o 
   8   0   2    20980.97    22092.60    173.65 o 
  10   0   2    66674.11    66932.12    351.79 o 
  12   0   2    20248.96    19787.74    191.26 o 
  14   0   2      744.71      853.81     39.67 o 
  16   0   2     7760.47     7605.41    163.00 o 
  18   0   2    26514.93    26020.09    441.35 o 
  20   0   2    10415.41    10255.34    175.56 o 
  22   0   2     1029.35      952.16     53.92 o 
  24   0   2     1595.76     1595.85    111.53 o 
  26   0   2     4697.21     4913.72    125.84 o 
   1   1   2      339.07      401.67     17.72 o 
   3   1   2     7431.93     7961.18     38.59 o 
   5   1   2     9421.20     9566.53     71.17 o 
   7   1   2     4210.96     4208.99     42.70 o 
   9   1   2     2046.44     1747.69     25.56 o 
  11   1   2     6552.36     6248.00    101.54 o 
  13   1   2      892.06      821.20     24.15 o 
  15   1   2     3326.31     3365.12     46.67 o 
  17   1   2     1019.40     1073.98     33.97 o 
  19   1   2     2872.16     2918.87     55.54 o 
  21   1   2       26.44        7.54     14.90 o 
  23   1   2     1510.74     1489.18     47.22 o 
  25   1   2      160.15      170.24     23.84 o 
   0   2   2    89417.51    85261.74    319.63 o 
   2   2   2    32049.16    32376.26    193.81 o 
   4   2   2     5811.70     6134.96     39.93 o 
   6   2   2    29895.26    30283.69    209.94 o 
   8   2   2    32866.22    33586.92    128.28 o 
  10   2   2     7499.97     7844.22     54.40 o 
  12   2   2     5026.40     5193.59     47.85 o 
  14   2   2    19614.70    19321.53    117.39 o 
  16   2   2    14316.02    13933.48     92.30 o 
  18   2   2     1568.72     1499.82     33.26 o 
  20   2   2     3118.77     3094.88     64.04 o 
  22   2   2     7143.38     6985.73    108.81 o 
  24   2   2     3916.06     3878.17     98.38 o 
  26   2   2     1349.71     1406.31     59.05 o 
   1   3   2     3569.19     3621.46     25.73 o 
   3   3   2     3867.84     3731.77     39.99 o 
   5   3   2      590.73      646.31     13.09 o 
   7   3   2    10479.37    10926.67     88.54 o 
   9   3   2     1082.58     1040.80     22.42 o 
  11   3   2       39.83       46.76     14.61 o 
  13   3   2     1991.60     2034.33     32.68 o 
  15   3   2     2026.59     2065.75     42.39 o 
  17   3   2      345.71      316.95     25.25 o 
  19   3   2       45.52       37.74     19.52 o 
  21   3   2      857.71      876.70     38.61 o 
  23   3   2      531.31      517.89     50.70 o 
  25   3   2       54.15       47.38     25.02 o 
   0   4   2     1081.61     1015.95     22.85 o 
   2   4   2    18275.17    18233.68    134.25 o 
   4   4   2    38431.94    38763.63    330.99 o 
   6   4   2    17001.90    17092.70     91.45 o 
   8   4   2     3401.42     3644.12     47.21 o 
  10   4   2     3773.51     3680.70     64.87 o 
  12   4   2    15315.33    15632.08    100.85 o 
  14   4   2     7317.02     7451.81     87.79 o 
  16   4   2     5124.22     5192.08     77.42 o 
  18   4   2     3167.99     3095.84     63.26 o 
  20   4   2     2589.21     2675.22     62.58 o 
  22   4   2     2298.83     2237.78     60.80 o 
  24   4   2     2675.92     2735.83    120.17 o 
   1   5   2      485.80      492.96     17.12 o 
   3   5   2     9069.20     8779.66     63.36 o 
   5   5   2    12391.83    12427.65    110.24 o 
   7   5   2      292.67      313.82     18.28 o 
   9   5   2      395.27      402.54     21.21 o 
  11   5   2     3047.20     3135.24     88.63 o 
  13   5   2     4816.54     4946.46     65.45 o 
  15   5   2     1475.76     1447.81     43.83 o 
  17   5   2      347.37      366.48     27.34 o 
  19   5   2      944.65      961.98     40.79 o 
  21   5   2      368.15      388.78     30.74 o 
  23   5   2     1305.37     1381.69     52.50 o 
   0   6   2    20048.28    19596.51    176.20 o 
   2   6   2     7649.19     7721.67    136.00 o 
   4   6   2     2576.67     2629.88     44.82 o 
   6   6   2     3401.53     3380.41     45.19 o 
   8   6   2    10932.46    10877.47    144.67 o 
  10   6   2     7376.06     7458.60    133.14 o 
  12   6   2     2477.94     2561.76     75.44 o 
  14   6   2     2623.51     2692.42     55.41 o 
  16   6   2     1810.23     1883.01     52.78 o 
  18   6   2     3582.48     3770.17     76.63 o 
  20   6   2     2355.77     2421.13     80.92 o 
   1   7   2     3291.58     3186.18     52.59 o 
   3   7   2      821.78      825.47     29.40 o 
   5   7   2      769.11      787.83     35.76 o 
   7   7   2     2271.77     2259.00     57.50 o 
   9   7   2     2947.30     2982.45     67.80 o 
  11   7   2      903.40      918.22     51.30 o 
  13   7   2      466.81      473.13     30.21 o 
  15   7   2     1101.80     1161.31     38.83 o 
  17   7   2      955.09      967.46     42.11 o 
  19   7   2      738.99      728.23     38.85 o 
   0   8   2      593.51      537.59     53.24 o 
   2   8   2     1510.72     1525.12     70.72 o 
   4   8   2     2670.52     2781.34     77.80 o 
   6   8   2     1055.27     1078.40     43.49 o 
   8   8   2      834.26      898.88     41.34 o 
  10   8   2     1115.56     1120.69     57.47 o 
  12   8   2     1078.92     1253.10     62.83 o 
  14   8   2     1116.15     1242.60     61.44 o 
  16   8   2      364.10      381.63     37.36 o 
   1   9   2     1499.79     1433.92     61.10 o 
   3   9   2      797.62      789.08     62.52 o 
   5   9   2      705.39      639.83     37.04 o 
   7   9   2      846.95      760.08     39.97 o 
   9   9   2      975.76     1023.89     56.76 o 
  11   9   2     1341.85     1325.09     65.41 o 
  13   9   2      357.68      364.59     29.69 o 
   0  10   2       92.81      136.79     42.32 o 
   2  10   2      217.55      210.25     47.51 o 
   4  10   2      563.41      493.88     42.47 o 
   6  10   2      571.32      610.83     45.89 o 
   1   1   3    25405.04    25759.83     87.92 o 
   3   1   3    29801.86    30195.00    114.63 o 
   5   1   3    49102.39    46580.86    524.41 o 
   7   1   3    20050.08    19497.31    137.93 o 
   9   1   3    13005.32    12739.45     70.13 o 
  11   1   3    13467.30    13184.33     97.77 o 
  13   1   3    14629.26    14307.68    145.21 o 
  15   1   3    15472.21    15345.55     99.83 o 
  17   1   3     5746.25     5600.42     67.62 o 
  19   1   3     4270.32     4135.55     59.10 o 
  21   1   3     3790.98     3631.53     66.43 o 
  23   1   3     5851.91     5747.45     88.46 o 
  25   1   3     2607.05     2541.25     62.57 o 
   0   2   3    23876.93    23760.19    222.37 o 
   2   2   3     1879.23     2046.35     32.64 o 
   4   2   3     4461.54     5093.09     39.88 o 
   6   2   3     1654.28     1703.67     21.57 o 
   8   2   3      684.45      669.48     16.63 o 
  10   2   3     4427.10     4404.99     37.07 o 
  12   2   3     1524.28     1507.96     27.23 o 
  14   2   3     1982.84     1930.37     32.61 o 
  16   2   3      954.32      894.29     25.33 o 
  18   2   3     1052.50     1023.09     31.29 o 
  20   2   3      153.88      138.14     18.00 o 
  22   2   3      588.89      551.09     36.10 o 
  24   2   3      500.13      478.71     37.87 o 
   1   3   3    52122.90    50684.62    147.50 o 
   3   3   3    27744.64    27771.60    179.32 o 
   5   3   3    10621.83    10640.44     93.03 o 
   7   3   3    27537.98    28279.31    169.97 o 
   9   3   3    29317.42    29473.99    239.47 o 
  11   3   3    22143.47    22403.33    169.72 o 
  13   3   3     5630.55     5688.85     67.16 o 
  15   3   3     5324.72     5394.86     62.53 o 
  17   3   3    10585.45    10435.06    108.71 o 
  19   3   3     9824.34     9976.26    112.26 o 
  21   3   3     4233.76     4192.87     76.91 o 
  23   3   3     1247.65     1220.71     65.77 o 
  25   3   3     2159.14     2133.48     71.54 o 
   0   4   3    22466.90    22390.58    208.95 o 
   2   4   3     1828.04     1948.24     18.60 o 
   4   4   3     1705.64     1760.93     25.02 o 
   6   4   3        1.07       21.80     11.02 o 
   8   4   3     5046.29     5094.40     54.98 o 
  10   4   3     3310.67     3234.68     70.42 o 
  12   4   3      760.02      742.11     33.98 o 
  14   4   3      527.87      522.41     27.84 o 
  16   4   3      651.94      575.06     30.12 o 
  18   4   3     2066.75     1998.33     73.06 o 
  20   4   3      951.95      888.54     38.95 o 
  22   4   3       43.23        2.62     20.43 o 
  24   4   3       63.00       50.35     22.93 o 
   1   5   3     7396.15     7681.53     60.90 o 
   3   5   3    11220.01    11368.40    108.28 o 
   5   5   3     7288.53     7057.50     59.28 o 
   7   5   3     9483.56     9437.43     91.02 o 
   9   5   3     4687.91     4613.60     71.19 o 
  11   5   3     5975.94     5930.25     86.12 o 
  13   5   3     6038.67     5886.19     90.43 o 
  15   5   3     4368.23     4271.91     73.54 o 
  17   5   3     2765.95     2662.18     60.72 o 
  19   5   3     1893.84     1850.82     61.52 o 
  21   5   3     2459.73     2506.56     65.15 o 
  23   5   3     1785.40     1875.79     59.72 o 
   0   6   3     5314.19     5008.55     85.59 o 
   2   6   3     1344.61     1283.49     32.77 o 
   4   6   3     2386.12     2264.53     41.63 o 
   6   6   3     1584.41     1520.84     36.69 o 
   8   6   3     2452.48     2469.00     55.54 o 
  10   6   3     2556.51     2500.94     58.85 o 
  12   6   3      989.24      957.55     40.20 o 
  14   6   3     1383.47     1368.13     40.19 o 
  16   6   3      620.97      654.85     34.78 o 
  18   6   3     1208.79     1207.02     46.64 o 
  20   6   3      858.74      886.04     42.47 o 
   1   7   3     1098.17     1022.26     31.66 o 
   3   7   3     3666.64     3496.92     81.53 o 
   5   7   3     5366.60     5012.60     81.85 o 
   7   7   3     1557.33     1439.00     47.26 o 
   9   7   3     1012.18      914.52     78.22 o 
  11   7   3      921.71      865.73     51.88 o 
  13   7   3     2973.04     2885.03     89.49 o 
  15   7   3     2105.29     2103.70     51.07 o 
  17   7   3      591.25      589.60     37.24 o 
  19   7   3      688.18      741.75     40.16 o 
   0   8   3      816.95      607.22     56.24 o 
   2   8   3     1394.37     1321.89     58.43 o 
   4   8   3     3181.11     3203.89     69.67 o 
   6   8   3     2443.52     2416.89     62.83 o 
   8   8   3      625.48      633.43     44.24 o 
  10   8   3      816.20      799.08     50.15 o 
  12   8   3     1570.41     1648.24     71.49 o 
  14   8   3     1671.62     1884.41     57.50 o 
  16   8   3     1024.33     1060.96     46.53 o 
   1   9   3     1403.54     1365.25     61.59 o 
   3   9   3      440.01      342.72     36.63 o 
   5   9   3      215.64      157.56     29.63 o 
   7   9   3      721.16      633.88     46.71 o 
   9   9   3     1247.24     1287.84     63.67 o 
  11   9   3      644.76      605.65     47.68 o 
  13   9   3      229.38      199.04     53.79 o 
   0  10   3     1008.35      918.20     76.18 o 
   2  10   3      678.02      727.98     49.51 o 
   4  10   3      385.90      392.46     56.38 o 
   6  10   3      543.13      640.92     47.87 o 
   0   0   4    87514.90    91168.59   1269.45 o 
   2   0   4    40215.04    42539.88    175.40 o 
   4   0   4    28289.36    28138.68    236.99 o 
   6   0   4    26285.84    25034.07    249.25 o 
   8   0   4    46606.97    44971.20    298.48 o 
  10   0   4    22214.89    21784.64    193.75 o 
  12   0   4     1612.53     1660.49     37.15 o 
  14   0   4    12200.34    11613.52    103.62 o 
  16   0   4    11848.93    11563.56    316.44 o 
  18   0   4     7587.34     7467.50    144.57 o 
  20   0   4     4934.33     5025.53    104.13 o 
  22   0   4     4681.24     4636.03    153.72 o 
  24   0   4     1711.65     1514.23     68.66 o 
  26   0   4     1948.42     1899.43     80.53 o 
   1   1   4    10379.58    10947.07     50.00 o 
   3   1   4    21309.70    21921.26    180.87 o 
   5   1   4    10073.85    10449.44     70.24 o 
   7   1   4     4283.06     4165.97     49.90 o 
   9   1   4     3500.15     3373.89     32.25 o 
  11   1   4     1517.05     1517.88     24.99 o 
  13   1   4     1556.33     1558.17     30.13 o 
  15   1   4      676.72      636.13     24.52 o 
  17   1   4      291.41      283.45     17.44 o 
  19   1   4        0.34       -1.01     14.04 o 
  21   1   4       89.04       67.36     18.00 o 
  23   1   4      143.85      119.40     22.37 o 
  25   1   4      101.22      138.00     25.67 o 
   0   2   4    17307.45    17823.06    115.36 o 
   2   2   4    25906.57    26388.60     95.22 o 
   4   2   4    75513.71    73876.78    382.51 o 
   6   2   4    29535.56    30351.81    228.25 o 
   8   2   4     2775.91     2632.87     29.75 o 
  10   2   4    21644.60    21656.06    103.41 o 
  12   2   4    19611.15    19356.18    141.78 o 
  14   2   4    11333.04    11353.12     77.33 o 
  16   2   4     4143.39     4085.82     54.80 o 
  18   2   4     8701.30     8432.10     84.09 o 
  20   2   4     5650.22     5547.29     72.05 o 
  22   2   4     2687.86     2623.45     59.90 o 
  24   2   4     3499.81     3513.56     93.69 o 
   1   3   4     2377.37     2156.27     27.82 o 
   3   3   4     8173.71     8171.80     64.25 o 
   5   3   4      498.99      551.90     12.13 o 
   7   3   4      248.55      281.57     39.80 o 
   9   3   4      998.57     1046.73     26.79 o 
  11   3   4     5354.93     5385.11     64.95 o 
  13   3   4      830.49      826.26     25.43 o 
  15   3   4      571.44      545.29     22.41 o 
  17   3   4     1932.88     1898.67     65.73 o 
  19   3   4      953.82      979.21     37.93 o 
  21   3   4      337.09      330.46     27.99 o 
  23   3   4       83.15       50.99     21.95 o 
  25   3   4      422.02      429.69     38.45 o 
   0   4   4    13713.48    13550.41    131.79 o 
   2   4   4    23961.80    23661.68    129.24 o 
   4   4   4     5327.45     5323.25     32.63 o 
   6   4   4    21773.50    21790.49    106.18 o 
   8   4   4    16053.67    16315.27    146.31 o 
  10   4   4     3644.42     3725.84     64.08 o 
  12   4   4     8099.79     8336.44    203.67 o 
  14   4   4    10421.48    10608.13     94.44 o 
  16   4   4     8905.19     8739.48    100.86 o 
  18   4   4     1469.48     1448.03     44.94 o 
  20   4   4     2129.43     2267.15     58.88 o 
  22   4   4     5110.02     5260.22    122.84 o 
  24   4   4     2389.43     2462.53     66.61 o 
   1   5   4     1902.26     1829.20     28.76 o 
   3   5   4     2745.35     2755.66     40.63 o 
   5   5   4    11093.84    11058.99     80.50 o 
   7   5   4     3559.56     3446.86     60.76 o 
   9   5   4     1267.31     1294.87     83.49 o 
  11   5   4       13.69       16.80     17.18 o 
  13   5   4     4358.62     4398.07     94.76 o 
  15   5   4     5628.59     5811.28    114.96 o 
  17   5   4      300.96      315.17     26.01 o 
  19   5   4      127.49      124.09     21.89 o 
  21   5   4      658.55      713.79     39.10 o 
  23   5   4     1798.06     1842.40    121.22 o 
   0   6   4     9299.34     9016.74    115.43 o 
   2   6   4     5396.68     5391.82     62.99 o 
   4   6   4     6219.11     6081.78    104.52 o 
   6   6   4     2291.52     2281.90     44.52 o 
   8   6   4     4929.12     4932.45    120.90 o 
  10   6   4     8310.71     8252.33    105.65 o 
  12   6   4     2495.50     2419.50     61.12 o 
  14   6   4     1835.12     1768.27     55.44 o 
  16   6   4     1702.39     1806.88     53.67 o 
  18   6   4     3931.84     3964.37    101.42 o 
  20   6   4     2099.16     2184.20     62.72 o 
   1   7   4     2893.49     2836.98    144.39 o 
   3   7   4     1690.30     1572.86    119.62 o 
   5   7   4      938.54      960.10     39.37 o 
   7   7   4     1107.54     1010.97     51.44 o 
   9   7   4     2768.53     2806.70     83.48 o 
  11   7   4     2280.31     2371.63     79.17 o 
  13   7   4      638.08      668.59     48.51 o 
  15   7   4      165.96      156.01     20.66 o 
  17   7   4     1430.55     1512.74     51.94 o 
  19   7   4     1165.11     1245.90     49.17 o 
   0   8   4     2404.36     2219.73    102.66 o 
   2   8   4     1126.86     1148.48     58.29 o 
   4   8   4     1111.57     1178.95     55.37 o 
   6   8   4     1291.80     1343.86     49.12 o 
   8   8   4     1448.70     1516.62     64.83 o 
  10   8   4      814.96      844.65     52.01 o 
  12   8   4      967.96      996.31     58.72 o 
  14   8   4      924.62      981.28     43.25 o 
  16   8   4      577.71      642.77     38.23 o 
   1   9   4     1417.35     1331.44     62.36 o 
   3   9   4      806.21      717.63     48.13 o 
   5   9   4      585.56      520.87     42.75 o 
   7   9   4      981.19      924.08     54.33 o 
   9   9   4     1119.22     1105.61     60.68 o 
  11   9   4      798.55      795.00     54.13 o 
   0  10   4      125.56      123.96     40.68 o 
   2  10   4      217.44      256.26     34.61 o 
   4  10   4      634.75      696.19     73.31 o 
   6  10   4      377.47      426.52     41.70 o 
   1   1   5     6403.94     6119.58     37.47 o 
   3   1   5    44594.78    46105.27    165.18 o 
   5   1   5    53190.75    53962.44    303.99 o 
   7   1   5    13888.03    13916.61    189.78 o 
   9   1   5     7129.73     7235.17     75.15 o 
  11   1   5    10042.38    10286.52     63.22 o 
  13   1   5    19091.26    18828.40    135.92 o 
  15   1   5    15449.87    15111.43     90.67 o 
  17   1   5     3659.08     3436.01     47.04 o 
  19   1   5     5127.49     5007.91     73.70 o 
  21   1   5     3805.78     3752.77     68.34 o 
  23   1   5     5802.33     5713.06    103.77 o 
  25   1   5     2429.14     2348.11     69.88 o 
   0   2   5     7555.46     7451.91     71.88 o 
   2   2   5     2695.34     2691.68     30.73 o 
   4   2   5     1218.62     1101.34     21.59 o 
   6   2   5     2317.55     2305.31     23.89 o 
   8   2   5     1233.68     1170.34     21.01 o 
  10   2   5     1928.43     1964.96     29.93 o 
  12   2   5     3073.92     2976.48     36.59 o 
  14   2   5      490.73      507.60     21.77 o 
  16   2   5     1271.49     1172.22     31.09 o 
  18   2   5     1072.12     1060.03     31.76 o 
  20   2   5      384.94      352.42     22.57 o 
  22   2   5      533.46      485.15     30.10 o 
  24   2   5      388.38      401.03     35.79 o 
   1   3   5    45681.65    47067.25    310.71 o 
   3   3   5     9991.50    10558.52     60.83 o 
   5   3   5     3489.04     3394.29     46.58 o 
   7   3   5    21055.31    21842.13     95.63 o 
   9   3   5    22205.93    21990.74    188.10 o 
  11   3   5    20532.62    20703.50    168.86 o 
  13   3   5     4473.45     4412.91     53.06 o 
  15   3   5     3377.73     3370.23     49.64 o 
  17   3   5     8454.54     8339.76    127.72 o 
  19   3   5     8446.91     8453.89    187.35 o 
  21   3   5     3865.78     3817.54     74.15 o 
  23   3   5     1939.52     2070.32     58.26 o 
   0   4   5    11035.27    11191.39    146.39 o 
   2   4   5     1975.15     1974.47     24.61 o 
   4   4   5     3873.58     3806.16     33.54 o 
   6   4   5      975.51      905.51     28.81 o 
   8   4   5     7164.82     7001.58     63.21 o 
  10   4   5     4001.16     3990.74     67.20 o 
  12   4   5      277.79      300.69     24.78 o 
  14   4   5     1951.75     1891.06     40.38 o 
  16   4   5     2055.51     2037.23     50.49 o 
  18   4   5     1459.42     1461.74     46.46 o 
  20   4   5      751.92      774.12     37.27 o 
  22   4   5      188.12      196.11     26.42 o 
  24   4   5      266.81      243.00     28.74 o 
   1   5   5     6192.26     6317.22    100.02 o 
   3   5   5    11277.59    11268.46    108.99 o 
   5   5   5     8459.92     8389.42     97.51 o 
   7   5   5     7144.91     7134.71     87.11 o 
   9   5   5     4525.10     4532.66     72.88 o 
  11   5   5     5043.54     5007.56    100.92 o 
  13   5   5     4275.42     4282.20    133.79 o 
  15   5   5     4499.64     4499.45     66.50 o 
  17   5   5     2729.92     2641.45     61.33 o 
  19   5   5     1856.82     1959.65     56.33 o 
  21   5   5     2132.22     2143.34     61.53 o 
   0   6   5     5995.94     5813.02    108.67 o 
   2   6   5     1327.17     1253.62     39.43 o 
   4   6   5     2483.02     2364.76     53.21 o 
   6   6   5     1104.89     1032.99     49.78 o 
   8   6   5     2402.16     2411.97     56.43 o 
  10   6   5     2316.93     2360.04     58.55 o 
  12   6   5     1618.98     1723.94     53.02 o 
  14   6   5      730.62      743.93     38.75 o 
  16   6   5      654.23      661.54     31.24 o 
  18   6   5     1246.40     1292.28     47.60 o 
  20   6   5      691.23      732.30     39.77 o 
   1   7   5     2056.85     1966.35     65.43 o 
   3   7   5     2551.32     2564.38     58.72 o 
   5   7   5     5102.26     4923.39    107.85 o 
   7   7   5     2432.28     2355.77     74.59 o 
   9   7   5     1429.23     1445.43     62.34 o 
  11   7   5      922.82      912.14     53.16 o 
  13   7   5     2264.87     2408.47     84.90 o 
  15   7   5     2395.62     2427.10     54.93 o 
  17   7   5      906.52      941.58     42.69 o 
  19   7   5      413.45      447.80     40.13 o 
   0   8   5     1562.96     1513.95     87.64 o 
   2   8   5     1126.68     1069.70     53.48 o 
   4   8   5     2442.27     2239.67     75.83 o 
   6   8   5     1817.97     1749.14     69.20 o 
   8   8   5      805.34      823.07     51.42 o 
  10   8   5      551.71      530.31     44.10 o 
  12   8   5     1350.81     1267.07     64.21 o 
  14   8   5     1291.34     1369.89     70.78 o 
  16   8   5      704.85      708.38     39.66 o 
   1   9   5     1422.32     1382.42     62.95 o 
   3   9   5      410.24      481.97     46.69 o 
   5   9   5      483.80      478.62     42.64 o 
   7   9   5      581.75      525.65     56.93 o 
   9   9   5     1094.96     1218.84     64.29 o 
  11   9   5      813.13      913.83     58.28 o 
   0  10   5      534.15      487.63     61.70 o 
   2  10   5      802.73      745.21     51.06 o 
   4  10   5      586.69      558.09     46.42 o 
   0   0   6     8066.52     7807.17    147.98 o 
   2   0   6    45482.47    45157.29    257.82 o 
   4   0   6   118956.16   120184.02    429.30 o 
   6   0   6    25157.86    26163.28    240.81 o 
   8   0   6    10152.14     9947.21     73.92 o 
  10   0   6    38077.33    37762.11    184.62 o 
  12   0   6    16680.41    15808.41    113.96 o 
  14   0   6    13298.90    13101.00    169.11 o 
  16   0   6     3986.00     3990.26     80.37 o 
  18   0   6    16919.16    17149.66    182.77 o 
  20   0   6     9728.69     9734.85    212.96 o 
  22   0   6     1606.95     1581.48     68.24 o 
  24   0   6     2482.69     2362.49     85.85 o 
   1   1   6    13978.24    14617.75     68.45 o 
   3   1   6     2254.42     2157.79     27.23 o 
   5   1   6     3827.37     3954.33     61.84 o 
   7   1   6       70.11       48.90      8.05 o 
   9   1   6     5372.99     5281.21    108.33 o 
  11   1   6    12957.26    13049.83    117.36 o 
  13   1   6     1031.80     1042.44     24.35 o 
  15   1   6     4486.86     4449.52     48.28 o 
  17   1   6     2386.64     2338.18     43.04 o 
  19   1   6     3053.71     2993.73     51.32 o 
  21   1   6       24.56       25.10     16.93 o 
  23   1   6      683.11      675.24     39.36 o 
  25   1   6       88.05       65.68     24.62 o 
   0   2   6    43661.99    44465.31    702.23 o 
   2   2   6    36649.09    37292.86    156.59 o 
   4   2   6     8464.00     8718.55     96.68 o 
   6   2   6    32858.34    33369.16    153.85 o 
   8   2   6    28448.07    27254.54    116.68 o 
  10   2   6     8450.02     8605.23     68.24 o 
  12   2   6    11847.29    11638.11     82.63 o 
  14   2   6    17280.59    16918.11    108.44 o 
  16   2   6     8488.78     8213.37     82.98 o 
  18   2   6     3379.09     3186.00     51.72 o 
  20   2   6     3479.71     3472.63     57.65 o 
  22   2   6     7490.56     7625.73    101.49 o 
  24   2   6     3049.02     3016.78    101.60 o 
   1   3   6     8876.24     9354.80     56.79 o 
   3   3   6      763.82      753.38     18.02 o 
   5   3   6      371.75      404.43     15.10 o 
   7   3   6     7180.04     7293.60     63.38 o 
   9   3   6     3784.02     3735.80     63.53 o 
  11   3   6       26.30       23.47     15.49 o 
  13   3   6      456.75      371.22     20.81 o 
  15   3   6     3073.80     2976.37     47.53 o 
  17   3   6      882.08      848.58     34.61 o 
  19   3   6      118.78       85.76     20.24 o 
  21   3   6      777.92      692.52     35.59 o 
  23   3   6      354.35      346.15     29.66 o 
   0   4   6     4050.21     4255.71     64.65 o 
   2   4   6    11101.70    11131.43     81.81 o 
   4   4   6    21255.37    20925.46     96.40 o 
   6   4   6    11467.18    11196.66     89.90 o 
   8   4   6     2318.97     2213.31     44.69 o 
  10   4   6     8879.96     8609.38    187.41 o 
  12   4   6    11123.80    11080.92    119.08 o 
  14   4   6     3733.12     3695.65     72.15 o 
  16   4   6     3899.57     3857.93     68.68 o 
  18   4   6     3646.64     3728.16     71.24 o 
  20   4   6     2813.34     2819.98     65.52 o 
  22   4   6     1783.07     1887.80     57.05 o 
   1   5   6      383.25      361.44     14.90 o 
   3   5   6     4699.39     4611.43     73.16 o 
   5   5   6     5946.12     5792.75     75.49 o 
   7   5   6      597.56      595.82     30.42 o 
   9   5   6      678.28      629.51     31.37 o 
  11   5   6      853.49      829.23     37.04 o 
  13   5   6     1950.16     1838.29     54.11 o 
  15   5   6     1541.02     1451.60     39.35 o 
  17   5   6      847.43      806.27     37.26 o 
  19   5   6      278.83      293.13     27.93 o 
  21   5   6      240.05      237.85     27.19 o 
   0   6   6    11347.55    10375.92    194.94 o 
   2   6   6     4295.67     4160.98    115.39 o 
   4   6   6     1622.71     1471.69     55.02 o 
   6   6   6     2851.73     2702.04     75.01 o 
   8   6   6     7617.31     7363.19     97.01 o 
  10   6   6     4175.56     4039.07     76.04 o 
  12   6   6      891.91      816.37     39.23 o 
  14   6   6     2091.60     2023.49     81.45 o 
  16   6   6     2990.54     3078.21     60.38 o 
  18   6   6     1661.27     1649.25     53.18 o 
  20   6   6     1162.66     1200.55     48.36 o 
   1   7   6     3848.89     3626.08     88.61 o 
   3   7   6      339.25      333.44     35.19 o 
   5   7   6      734.86      729.86     45.82 o 
   7   7   6     1987.92     1888.39     68.61 o 
   9   7   6     2276.67     2237.89     94.60 o 
  11   7   6     1033.99     1005.61     56.44 o 
  13   7   6      616.39      682.68     50.92 o 
  15   7   6      510.05      562.23     37.91 o 
  17   7   6      864.90      881.63     42.12 o 
   0   8   6     2077.00     1774.96     94.47 o 
   2   8   6      861.05      725.40     47.20 o 
   4   8   6     1536.02     1492.88     64.23 o 
   6   8   6     1260.14     1130.21    150.85 o 
   8   8   6      708.14      637.07     52.29 o 
  10   8   6     1357.22     1327.94     65.11 o 
  12   8   6     1094.67     1056.38     60.39 o 
  14   8   6      528.91      605.51     51.03 o 
   1   9   6      900.37      875.40     52.51 o 
   3   9   6     1371.68     1380.80     65.35 o 
   5   9   6      495.32      512.99     43.72 o 
   7   9   6      739.79      790.56     52.86 o 
   9   9   6      998.77      984.18     61.02 o 
  11   9   6      827.43      856.24     57.80 o 
   0  10   6      224.77      159.72     47.23 o 
   2  10   6      287.77      280.27     36.49 o 
   1   1   7    17308.86    17837.18    112.62 o 
   3   1   7    49852.63    51374.96    368.78 o 
   5   1   7    52259.49    53337.91    197.73 o 
   7   1   7    18204.12    17940.69    118.80 o 
   9   1   7    15255.30    15148.90     76.60 o 
  11   1   7    10143.42     9958.05     62.90 o 
  13   1   7    24380.68    23726.29    193.37 o 
  15   1   7    13818.43    13191.68    168.68 o 
  17   1   7     5040.66     4845.07     60.67 o 
  19   1   7     5524.14     5438.84     68.49 o 
  21   1   7     4892.72     4836.76     91.62 o 
  23   1   7     5224.88     5142.65    100.50 o 
  25   1   7     2850.48     2840.00     78.33 o 
   0   2   7     8371.78     8349.39    101.38 o 
   2   2   7     3911.96     4075.47     36.95 o 
   4   2   7      949.66      872.68     19.56 o 
   6   2   7     7447.95     7876.20     98.44 o 
   8   2   7     2621.36     2724.12     39.73 o 
  10   2   7      708.48      727.65     24.66 o 
  12   2   7     2451.72     2505.31     88.29 o 
  14   2   7      511.27      519.47     21.95 o 
  16   2   7     1695.36     1726.68     37.44 o 
  18   2   7      303.67      296.88     20.51 o 
  20   2   7      116.84      101.80     16.85 o 
  22   2   7      858.51      892.88     33.91 o 
  24   2   7      333.13      304.82     43.00 o 
   1   3   7    19877.16    20829.51    111.90 o 
   3   3   7    10299.14    10372.00    114.28 o 
   5   3   7     8920.52     8582.89     77.41 o 
   7   3   7     9444.83     9679.55     76.11 o 
   9   3   7    11685.57    11628.86    108.84 o 
  11   3   7    14480.54    14696.96    106.47 o 
  13   3   7     4749.56     4561.39    108.57 o 
  15   3   7     1971.74     1876.61     38.79 o 
  17   3   7     6567.21     6586.79     87.25 o 
  19   3   7     5674.31     5744.65     86.26 o 
  21   3   7     3192.97     3236.72     70.17 o 
  23   3   7     1201.89     1204.71     46.12 o 
   0   4   7     6689.30     6743.24     84.55 o 
   2   4   7     2730.18     2704.61     42.04 o 
   4   4   7     1648.06     1709.47     28.26 o 
   6   4   7     1191.29     1264.35     25.49 o 
   8   4   7     3571.87     3510.83     47.95 o 
  10   4   7     4807.32     4680.54     82.12 o 
  12   4   7      437.76      408.70     35.32 o 
  14   4   7      406.60      441.27     34.70 o 
  16   4   7     1618.62     1719.27     47.62 o 
  18   4   7     1226.30     1241.06     45.71 o 
  20   4   7      565.87      576.76     33.55 o 
  22   4   7       64.70       43.27     21.78 o 
   1   5   7     7622.68     7522.87    125.52 o 
   3   5   7     5964.53     5888.22     87.35 o 
   5   5   7     6469.60     6314.10     80.94 o 
   7   5   7     6293.18     6179.82     87.76 o 
   9   5   7     5621.75     5560.22     82.88 o 
  11   5   7     3532.01     3591.87     77.96 o 
  13   5   7     2965.43     2938.70     67.11 o 
  15   5   7     4687.49     4729.86     89.07 o 
  17   5   7     2513.03     2515.04     61.11 o 
  19   5   7     1252.15     1277.84     46.76 o 
  21   5   7     1920.25     1992.41     59.78 o 
   0   6   7     3341.03     3208.91    111.40 o 
   2   6   7     1508.10     1449.60     55.80 o 
   4   6   7      912.32      836.41     45.05 o 
   6   6   7     1697.84     1591.20     60.85 o 
   8   6   7     1841.84     1820.61     73.31 o 
  10   6   7     1631.38     1717.60     52.04 o 
  12   6   7      776.67      736.15     37.84 o 
  14   6   7      827.25      816.38     42.06 o 
  16   6   7      828.18      803.54     33.63 o 
  18   6   7      876.63      938.69     42.83 o 
  20   6   7      439.84      508.31     35.16 o 
   1   7   7     1741.03     1796.20     65.63 o 
   3   7   7     2806.86     2702.58    133.10 o 
   5   7   7     4997.66     5023.00    108.77 o 
   7   7   7     2100.78     2060.24     72.86 o 
   9   7   7     1247.52     1248.98     59.82 o 
  11   7   7     1589.46     1703.38     70.98 o 
  13   7   7     1761.17     1847.67    118.09 o 
  15   7   7     2207.99     2311.88     69.30 o 
  17   7   7     1088.23     1195.90     42.36 o 
   0   8   7      745.66      633.97     62.52 o 
   2   8   7     1171.74     1117.03     57.11 o 
   4   8   7     1673.99     1609.41     67.01 o 
   6   8   7     1215.78     1181.15     60.60 o 
   8   8   7      622.84      554.40     45.95 o 
  10   8   7      730.91      675.76     50.40 o 
  12   8   7     1123.89     1142.93     63.91 o 
  14   8   7      995.71     1068.01     64.88 o 
   1   9   7     1369.50     1195.16     61.10 o 
   3   9   7      210.07      229.61     41.50 o 
   5   9   7      296.75      269.79     35.71 o 
   7   9   7      569.99      529.97     45.66 o 
   9   9   7      935.99     1012.24     61.05 o 
  11   9   7      617.47      679.28     52.51 o 
   0  10   7      345.83      371.59     58.43 o 
   0   0   8    85510.52    85705.55    398.36 o 
   2   0   8    13406.63    13459.81     92.54 o 
   4   0   8    20870.54    22560.12    238.69 o 
   6   0   8    15901.27    15970.51    130.93 o 
   8   0   8    48600.82    49367.43    298.69 o 
  10   0   8    12009.52    12155.15    141.42 o 
  12   0   8     6367.98     6197.65     68.76 o 
  14   0   8    19881.50    19592.78    138.59 o 
  16   0   8     7911.44     7437.04    166.82 o 
  18   0   8     5489.48     5415.01    109.93 o 
  20   0   8     5506.01     5380.77    117.24 o 
  22   0   8     4685.91     4632.48    114.70 o 
  24   0   8     3080.89     3088.42    100.10 o 
   1   1   8    20766.06    21694.05    104.85 o 
   3   1   8     1512.51     1462.57     23.20 o 
   5   1   8     3953.84     4169.69     43.54 o 
   7   1   8    14238.41    14442.99    154.27 o 
   9   1   8     2958.96     2734.37     28.56 o 
  11   1   8      832.57      848.56     32.12 o 
  13   1   8      221.52      219.85     18.01 o 
  15   1   8     1286.12     1265.52     30.81 o 
  17   1   8     1329.04     1301.53     33.16 o 
  19   1   8      133.23      145.86     22.68 o 
  21   1   8      639.41      624.11     37.78 o 
  23   1   8      187.58      179.62     26.57 o 
  25   1   8       62.66       80.54     22.26 o 
   0   2   8     2737.03     2747.16     41.35 o 
   2   2   8    19832.42    20535.39     94.39 o 
   4   2   8    43510.81    43776.59    219.47 o 
   6   2   8    11390.79    11669.74     92.79 o 
   8   2   8     4767.50     5118.33     68.37 o 
  10   2   8    10960.92    10788.45     86.41 o 
  12   2   8    23819.63    23517.44    166.03 o 
  14   2   8     4341.94     4267.93     54.45 o 
  16   2   8     3605.34     3594.40     52.97 o 
  18   2   8     7059.03     6925.93     77.42 o 
  20   2   8     5046.10     4913.78    107.92 o 
  22   2   8     2337.24     2296.25     67.24 o 
  24   2   8     2252.31     2177.94     87.81 o 
   1   3   8     1908.27     2028.73     30.09 o 
   3   3   8     3200.37     3174.21     40.06 o 
   5   3   8     2550.70     2544.75     33.83 o 
   7   3   8      377.03      376.61     16.95 o 
   9   3   8     1729.01     1760.05     36.32 o 
  11   3   8     5912.13     5877.42     71.45 o 
  13   3   8       52.35       88.60     15.73 o 
  15   3   8      126.64      118.76     15.53 o 
  17   3   8     1054.92     1047.65     37.25 o 
  19   3   8     1395.26     1390.38     44.58 o 
  21   3   8      150.36      143.71     23.93 o 
  23   3   8       42.06       34.83     20.46 o 
   0   4   8    18775.76    19362.11    158.57 o 
   2   4   8     7621.05     7911.55     81.28 o 
   4   4   8     4695.14     4918.13     49.99 o 
   6   4   8    11419.07    11534.88     90.77 o 
   8   4   8    10731.08    10577.83     87.12 o 
  10   4   8     4029.13     3882.75     80.64 o 
  12   4   8     3999.53     3962.33     72.68 o 
  14   4   8     6765.81     6558.43     98.43 o 
  16   4   8     5953.87     6077.77     96.20 o 
  18   4   8     1501.60     1424.05     45.89 o 
  20   4   8     1861.49     1837.23     54.14 o 
  22   4   8     3198.04     3384.99    104.43 o 
   1   5   8     3129.54     2988.70     58.56 o 
   3   5   8      995.46      976.15     34.00 o 
   5   5   8     3583.75     3549.07     75.17 o 
   7   5   8     3169.92     3105.68     60.41 o 
   9   5   8     1574.27     1562.72     46.62 o 
  11   5   8      505.54      558.66     32.46 o 
  13   5   8     1421.46     1437.60     76.56 o 
  15   5   8     3811.83     3950.49     82.26 o 
  17   5   8      434.88      452.92     30.91 o 
  19   5   8      307.02      347.58     28.58 o 
  21   5   8      340.09      397.04     31.51 o 
   0   6   8     3697.65     3652.31    120.13 o 
   2   6   8     4230.77     4168.67     92.05 o 
   4   6   8     4124.49     4094.85     90.48 o 
   6   6   8     2983.32     2981.29     81.19 o 
   8   6   8     2761.47     2822.09     63.42 o 
  10   6   8     4883.33     4975.03     86.54 o 
  12   6   8     2273.16     2374.77     63.05 o 
  14   6   8     1062.35     1091.59     47.28 o 
  16   6   8     2103.88     2132.25     65.59 o 
  18   6   8     2160.72     2291.84     62.95 o 
  20   6   8     1237.35     1385.93     52.19 o 
   1   7   8     2454.88     2371.29     74.03 o 
   3   7   8     1757.92     1664.22     64.19 o 
   5   7   8     1366.40     1329.48     59.74 o 
   7   7   8      956.68      863.94     50.75 o 
   9   7   8     1980.96     1970.67     79.72 o 
  11   7   8     2048.80     2040.47     77.46 o 
  13   7   8      762.64      795.22     54.59 o 
  15   7   8      419.25      415.62     35.04 o 
  17   7   8      809.59      813.57     36.30 o 
   0   8   8     2867.65     2798.00    122.59 o 
   2   8   8      994.41     1085.14     56.56 o 
   4   8   8      753.45      763.58     50.04 o 
   6   8   8     1491.62     1497.00     67.88 o 
   8   8   8     1127.99     1125.13     60.16 o 
  10   8   8     1196.65     1235.45     64.89 o 
  12   8   8      618.76      670.36     52.44 o 
  14   8   8      784.21      878.81     59.86 o 
   1   9   8      868.65      801.48     53.18 o 
   3   9   8     1058.41     1037.15     58.64 o 
   5   9   8      461.57      413.13     42.55 o 
   7   9   8     1007.31     1021.66     60.40 o 
   9   9   8      795.04      864.32     58.01 o 
   1   1   9    14925.42    14584.93     74.76 o 
   3   1   9    32706.64    33115.10    188.16 o 
   5   1   9    30473.31    30971.96    185.86 o 
   7   1   9    14892.90    14187.27    126.97 o 
   9   1   9    13689.38    13322.99     93.32 o 
  11   1   9     9415.20     9327.91     97.65 o 
  13   1   9    17070.93    16836.97    105.05 o 
  15   1   9     8649.14     8570.80     77.48 o 
  17   1   9     5408.71     5199.82     86.02 o 
  19   1   9     5029.11     4923.80     89.32 o 
  21   1   9     3915.77     3795.06     85.00 o 
  23   1   9     3534.48     3503.74     73.74 o 
   0   2   9     1824.82     1848.28     40.32 o 
   2   2   9      248.62      292.49     15.23 o 
   4   2   9      101.73      101.52     19.70 o 
   6   2   9     1548.74     1648.27     32.71 o 
   8   2   9      870.24      866.46     26.59 o 
  10   2   9     1316.99     1248.87     32.44 o 
  12   2   9     1054.78     1059.23     36.53 o 
  14   2   9      253.29      248.59     17.96 o 
  16   2   9      447.89      409.57     21.64 o 
  18   2   9      498.81      521.09     24.92 o 
  20   2   9       59.36       40.99     20.85 o 
  22   2   9      523.36      535.94     38.22 o 
  24   2   9       90.13       81.60     31.75 o 
   1   3   9    22044.49    21983.74    131.24 o 
   3   3   9     8613.46     8617.43     63.82 o 
   5   3   9     8026.56     7790.22     77.31 o 
   7   3   9    11403.28    11338.28     96.32 o 
   9   3   9    12654.13    12461.29    103.06 o 
  11   3   9     9775.50     9787.57     98.99 o 
  13   3   9     5095.42     5055.84     66.73 o 
  15   3   9     4972.39     4771.76     61.70 o 
  17   3   9     5715.89     5790.01     82.96 o 
  19   3   9     4015.37     4090.41     74.04 o 
  21   3   9     3103.92     3083.78     67.47 o 
  23   3   9     1601.55     1568.10     85.32 o 
   0   4   9     2787.81     2930.18     70.93 o 
   2   4   9     1655.92     1605.59     30.00 o 
   4   4   9      727.63      733.75     22.87 o 
   6   4   9     2039.36     2008.50     33.48 o 
   8   4   9     1312.78     1341.21     33.09 o 
  10   4   9     2181.66     2193.07     42.44 o 
  12   4   9      105.17      110.78     22.35 o 
  14   4   9      584.59      501.69     45.85 o 
  16   4   9     1055.34     1035.10     38.91 o 
  18   4   9      758.68      707.44     35.00 o 
  20   4   9      433.72      413.54     31.32 o 
  22   4   9      351.56      358.22     31.36 o 
   1   5   9     5792.92     5741.04     71.36 o 
   3   5   9     7564.41     7279.58    110.15 o 
   5   5   9     8306.26     8241.66    113.52 o 
   7   5   9     5220.37     5026.53     78.45 o 
   9   5   9     4037.75     3930.00     71.93 o 
  11   5   9     5783.57     5630.65    192.36 o 
  13   5   9     3528.69     3571.21     84.43 o 
  15   5   9     3309.38     3338.56     77.67 o 
  17   5   9     2965.48     3063.09     82.80 o 
  19   5   9     1797.16     1754.21     54.61 o 
  21   5   9     1891.41     1998.05     60.49 o 
   0   6   9     2274.94     2090.58     95.56 o 
   2   6   9     1796.43     1839.52     64.75 o 
   4   6   9     1301.26     1225.74     54.52 o 
   6   6   9     1237.57     1218.65     55.78 o 
   8   6   9      991.58      970.54     40.12 o 
  10   6   9     2274.81     2275.65     60.82 o 
  12   6   9      817.00      819.53     40.44 o 
  14   6   9      774.65      789.47     60.01 o 
  16   6   9      442.31      422.95     34.56 o 
  18   6   9      999.31     1036.08     44.68 o 
   1   7   9     3021.68     2833.58     82.71 o 
   3   7   9     1552.29     1452.77     62.11 o 
   5   7   9     3277.30     3224.41     89.88 o 
   7   7   9     1926.89     1842.80     71.47 o 
   9   7   9     1953.88     1899.41     74.08 o 
  11   7   9     1303.80     1324.40     65.73 o 
  13   7   9     1336.88     1360.02     68.53 o 
  15   7   9     1788.47     1717.27     77.44 o 
  17   7   9      863.70      874.58     37.44 o 
   0   8   9      541.40      494.46     60.89 o 
   2   8   9     1211.17     1182.08     60.31 o 
   4   8   9     1182.76     1202.60     60.79 o 
   6   8   9     1193.57     1223.20     63.04 o 
   8   8   9      956.74      952.41     57.86 o 
  10   8   9      403.75      452.27     44.63 o 
  12   8   9      754.78      800.52     67.17 o 
  14   8   9      951.42     1118.99     76.18 o 
   1   9   9      666.40      551.91     46.04 o 
   3   9   9      457.30      507.13     44.80 o 
   5   9   9      372.41      365.03     50.24 o 
   7   9   9      357.70      321.84     38.29 o 
   9   9   9      523.99      527.13     49.02 o 
   0   0  10     4214.55     4752.28     59.97 o 
   2   0  10    12725.34    13525.56    104.08 o 
   4   0  10    20265.62    20522.33    113.81 o 
   6   0  10     3096.70     3061.98     41.69 o 
   8   0  10     7217.04     7216.07     96.58 o 
  10   0  10    13035.35    12577.65    172.37 o 
  12   0  10    17238.68    16766.08    170.86 o 
  14   0  10     2053.39     1872.06     60.23 o 
  16   0  10     2102.42     2134.38     68.25 o 
  18   0  10    10090.84     9725.70    151.54 o 
  20   0  10     4612.28     4380.94    108.00 o 
  22   0  10     1568.42     1539.67     69.40 o 
  24   0  10     1874.32     1845.20     79.57 o 
   1   1  10     2528.53     2613.57     25.26 o 
   3   1  10     1998.14     1943.97     28.43 o 
   5   1  10     6245.06     6323.28     52.89 o 
   7   1  10     1452.16     1526.45     31.58 o 
   9   1  10      611.87      638.13     24.01 o 
  11   1  10     4750.94     4696.06     70.61 o 
  13   1  10      516.94      508.13     21.01 o 
  15   1  10     2816.14     2606.51     89.24 o 
  17   1  10      380.94      355.82     27.53 o 
  19   1  10     1234.02     1198.60     46.40 o 
  21   1  10       22.34       27.68     17.99 o 
  23   1  10      621.28      619.56     34.70 o 
   0   2  10    33159.78    33598.90    232.95 o 
   2   2  10    10448.79    11058.05    104.78 o 
   4   2  10    11878.71    12166.40     76.36 o 
   6   2  10    14584.45    14701.41     98.69 o 
   8   2  10    21196.35    21110.86    127.29 o 
  10   2  10     5628.00     5615.53     65.07 o 
  12   2  10     4409.25     4300.08     70.62 o 
  14   2  10    12064.96    11938.48     94.59 o 
  16   2  10     7928.94     7494.93     77.31 o 
  18   2  10     2154.20     2124.18     61.63 o 
  20   2  10     3287.95     3261.36     76.40 o 
  22   2  10     3782.26     3838.67     86.92 o 
  24   2  10     2835.47     2795.82    146.34 o 
   1   3  10     2790.85     2805.91     34.65 o 
   3   3  10      447.69      471.26     20.11 o 
   5   3  10      286.53      266.11     17.73 o 
   7   3  10     3998.36     4018.12     47.53 o 
   9   3  10      318.14      296.56     20.79 o 
  11   3  10       66.42       78.96     16.14 o 
  13   3  10      416.24      435.40     23.93 o 
  15   3  10     1355.84     1382.50     35.20 o 
  17   3  10      341.11      360.49     25.84 o 
  19   3  10       32.11       62.13     20.96 o 
  21   3  10      626.62      638.87     51.00 o 
  23   3  10      287.60      305.13     43.22 o 
   0   4  10     4611.80     4704.06     65.12 o 
   2   4  10    12472.53    12310.39    114.43 o 
   4   4  10    17923.43    17950.89    174.49 o 
   6   4  10     9275.64     9539.45     81.74 o 
   8   4  10     4742.08     4634.07     59.96 o 
  10   4  10     6770.94     6688.00     75.18 o 
  12   4  10    10404.79    10243.32    163.63 o 
  14   4  10     3079.99     3028.84     68.49 o 
  16   4  10     4207.33     4283.06     74.38 o 
  18   4  10     3496.82     3563.82     71.83 o 
  20   4  10     2562.36     2636.04     64.88 o 
  22   4  10     1712.15     1801.00     56.95 o 
   1   5  10     1524.07     1502.99     30.88 o 
   3   5  10     3263.68     3254.05     49.71 o 
   5   5  10     5543.95     5356.43     79.51 o 
   7   5  10      134.46      158.85     22.93 o 
   9   5  10     1131.05     1050.37     41.46 o 
  11   5  10     2270.80     2297.73     59.57 o 
  13   5  10     1660.29     1661.29     53.97 o 
  15   5  10      795.80      806.55     41.72 o 
  17   5  10      453.01      458.82     31.72 o 
  19   5  10     1013.07     1025.23     43.24 o 
   0   6  10     8217.92     8142.27    185.93 o 
   2   6  10     2355.17     2315.30     72.67 o 
   4   6  10     1365.59     1326.85     56.95 o 
   6   6  10     3557.17     3489.96     90.13 o 
   8   6  10     3491.91     3517.13     72.19 o 
  10   6  10     3042.80     3016.43     69.75 o 
  12   6  10     1204.22     1312.76     49.81 o 
  14   6  10     1728.61     1771.37     59.63 o 
  16   6  10     1760.44     1911.07     64.12 o 
  18   6  10     1014.42     1044.60     45.51 o 
   1   7  10     2271.24     2041.97     71.99 o 
   3   7  10     1582.61     1552.43     64.38 o 
   5   7  10      916.52      886.84     51.58 o 
   7   7  10     2138.16     2089.93     76.39 o 
   9   7  10     1705.08     1691.55     71.34 o 
  11   7  10      681.25      700.00     52.38 o 
  13   7  10      960.22      909.19     59.28 o 
  15   7  10     1120.08     1146.13     65.95 o 
   0   8  10      797.80      801.34     73.17 o 
   2   8  10     1094.79     1107.39     59.16 o 
   4   8  10     1330.00     1358.45     64.44 o 
   6   8  10      876.00      909.11     56.40 o 
   8   8  10      614.75      557.27     46.36 o 
  10   8  10     1039.91     1038.61     64.57 o 
  12   8  10      738.52      750.71     54.81 o 
   1   9  10      705.03      681.91     51.06 o 
   3   9  10      937.17      883.74     56.59 o 
   5   9  10      606.78      578.69     49.10 o 
   7   9  10      653.32      655.85     64.30 o 
   1   1  11    16502.63    16824.39     72.04 o 
   3   1  11    10514.54    10525.54     70.27 o 
   5   1  11     9030.42     9434.59     64.22 o 
   7   1  11    11684.25    11707.00     82.08 o 
   9   1  11    11088.17    11073.83    134.88 o 
  11   1  11     7290.19     7190.15     89.99 o 
  13   1  11     6902.94     6721.27     66.50 o 
  15   1  11     5815.50     5690.84     88.97 o 
  17   1  11     4653.41     4493.24     71.87 o 
  19   1  11     4303.19     4211.85     73.98 o 
  21   1  11     2464.71     2337.37     58.56 o 
  23   1  11     2899.48     2947.15     68.83 o 
   0   2  11     4760.80     4745.72     62.28 o 
   2   2  11       60.63       64.97     13.81 o 
   4   2  11     1738.21     1835.79     38.96 o 
   6   2  11      596.88      604.53     21.51 o 
   8   2  11      969.70      988.13     30.29 o 
  10   2  11     1451.08     1395.11     35.09 o 
  12   2  11      912.14      898.22     36.26 o 
  14   2  11      494.55      439.02     24.43 o 
  16   2  11      360.91      358.27     21.32 o 
  18   2  11      425.52      416.80     31.27 o 
  20   2  11        9.40        0.36     19.90 o 
  22   2  11      223.60      247.31     30.14 o 
   1   3  11    10650.69    10764.97     69.98 o 
   3   3  11    14668.82    14747.10     91.48 o 
   5   3  11    12266.23    12375.32    100.07 o 
   7   3  11     9088.16     9293.39     74.53 o 
   9   3  11     8780.41     8735.85     74.08 o 
  11   3  11     7320.68     7223.72     79.77 o 
  13   3  11     5854.70     5774.17     74.53 o 
  15   3  11     5428.67     5295.86     87.74 o 
  17   3  11     4477.20     4414.65     74.36 o 
  19   3  11     3434.29     3467.26    103.21 o 
  21   3  11     2362.60     2335.44     90.26 o 
   0   4  11     3168.86     3275.39     56.79 o 
   2   4  11     1988.20     2017.69     38.39 o 
   4   4  11     1666.30     1792.27     34.00 o 
   6   4  11     2167.39     2200.07     46.03 o 
   8   4  11     1296.31     1171.25     39.12 o 
  10   4  11     2484.07     2532.70     48.95 o 
  12   4  11     1977.68     2121.57    105.51 o 
  14   4  11      321.18      328.33     28.62 o 
  16   4  11      396.39      373.21     40.14 o 
  18   4  11      920.29      900.95     39.40 o 
  20   4  11      649.93      664.57     36.70 o 
   1   5  11     7833.28     7999.14     77.70 o 
   3   5  11     4589.89     4446.96     59.60 o 
   5   5  11     4841.05     4903.07     93.24 o 
   7   5  11     5942.17     5828.46     94.19 o 
   9   5  11     3880.60     3982.25     82.80 o 
  11   5  11     4176.29     4259.75     82.23 o 
  13   5  11     3064.91     3019.19     74.40 o 
  15   5  11     2764.76     3021.62     90.03 o 
  17   5  11     2257.55     2343.17     61.23 o 
  19   5  11     1319.15     1330.69     57.23 o 
   0   6  11     2394.44     2450.98    105.94 o 
   2   6  11     1511.17     1420.90     58.88 o 
   4   6  11     1582.16     1564.49     61.04 o 
   6   6  11     1469.04     1522.27    115.08 o 
   8   6  11     1643.41     1664.12     52.30 o 
  10   6  11     1349.32     1368.91     57.29 o 
  12   6  11      629.63      674.78     46.03 o 
  14   6  11     1239.69     1210.80     51.91 o 
  16   6  11      656.83      667.64     40.64 o 
  18   6  11      612.06      636.70     37.31 o 
   1   7  11     1764.57     1818.37     68.73 o 
   3   7  11     1963.02     1891.92     71.14 o 
   5   7  11     2947.93     2928.32    107.57 o 
   7   7  11      950.34      988.86     55.90 o 
   9   7  11     1442.26     1391.72     66.64 o 
  11   7  11     1778.12     1851.06     89.14 o 
  13   7  11     1355.63     1536.55     73.54 o 
  15   7  11      943.45      927.53     61.61 o 
   0   8  11      294.27      314.53     53.79 o 
   2   8  11     1040.77      937.39     55.70 o 
   4   8  11     1123.77     1086.09     59.18 o 
   6   8  11      821.53      787.85     54.52 o 
   8   8  11      656.41      625.78     49.50 o 
  10   8  11      482.41      520.48     46.42 o 
  12   8  11      645.48      627.99     52.07 o 
   1   9  11      434.07      434.69     42.56 o 
   3   9  11      450.37      480.13     45.29 o 
   5   9  11      376.11      453.05     45.59 o 
   0   0  12    46799.63    45219.97    475.34 o 
   2   0  12    13547.48    13460.15     88.67 o 
   4   0  12     6788.29     6770.10     74.09 o 
   6   0  12    14082.09    14237.02    262.38 o 
   8   0  12    21509.84    21585.08    199.31 o 
  10   0  12     9662.67     9206.16    260.61 o 
  12   0  12     4538.46     4329.79     88.19 o 
  14   0  12     6934.53     6689.49    116.22 o 
  16   0  12     6183.55     6173.36    118.53 o 
  18   0  12     4081.20     3936.77    170.23 o 
  20   0  12     2333.33     2315.27     82.16 o 
  22   0  12     3211.29     3139.51     98.53 o 
   1   1  12      993.79     1056.29     23.33 o 
   3   1  12      843.02      871.43     18.98 o 
   5   1  12      927.39      933.31     27.00 o 
   7   1  12     1522.72     1529.29     29.27 o 
   9   1  12      608.63      581.13     21.68 o 
  11   1  12     1201.69     1165.09     33.82 o 
  13   1  12      381.00      395.51     23.60 o 
  15   1  12     1585.24     1538.98     42.37 o 
  17   1  12       10.36      -13.35     15.18 o 
  19   1  12      343.98      402.85     27.91 o 
  21   1  12      175.22      202.95     23.78 o 
  23   1  12      198.56      205.53     25.05 o 
   0   2  12     6572.14     6638.59     80.72 o 
   2   2  12    16926.10    16876.04     90.01 o 
   4   2  12    22780.58    22745.31    143.43 o 
   6   2  12     9631.27     9550.74     87.77 o 
   8   2  12     8059.77     7898.20     98.52 o 
  10   2  12    13370.12    13295.54    106.05 o 
  12   2  12     9210.29     8877.18    106.84 o 
  14   2  12     5027.16     4927.37     83.05 o 
  16   2  12     4121.89     4145.14     93.96 o 
  18   2  12     6174.93     6154.53    119.29 o 
  20   2  12     3475.03     3367.82     79.70 o 
  22   2  12     1384.59     1360.23     56.94 o 
   1   3  12      183.07      171.53     16.37 o 
   3   3  12     3749.16     3791.92     47.68 o 
   5   3  12     3227.54     3106.01     43.63 o 
   7   3  12       21.25       29.09     13.64 o 
   9   3  12       51.91       36.08     14.21 o 
  11   3  12     2460.81     2549.38     56.58 o 
  13   3  12      751.96      653.34     31.25 o 
  15   3  12      434.06      381.14     29.95 o 
  17   3  12      401.45      402.27     28.61 o 
  19   3  12      497.73      477.60     46.02 o 
  21   3  12      323.58      325.63     65.66 o 
   0   4  12     9043.22     9020.26     96.35 o 
   2   4  12     7958.85     7770.29     63.12 o 
   4   4  12     4512.41     4391.59     52.61 o 
   6   4  12     9873.70     9729.94    101.89 o 
   8   4  12     8185.45     8101.33     84.68 o 
  10   4  12     3280.64     3350.46     56.55 o 
  12   4  12     3226.98     3090.11     73.10 o 
  14   4  12     5553.39     5483.96    124.93 o 
  16   4  12     4833.11     4822.51    117.19 o 
  18   4  12     1240.11     1175.48     44.02 o 
  20   4  12     1720.51     1744.29     94.19 o 
   1   5  12     2951.95     2924.86     44.83 o 
   3   5  12      264.84      275.34     21.18 o 
   5   5  12     2111.66     2091.42     53.88 o 
   7   5  12     1251.11     1241.56     43.74 o 
   9   5  12     1486.40     1449.12     48.46 o 
  11   5  12      728.74      740.69     50.70 o 
  13   5  12     1492.68     1474.77     52.74 o 
  15   5  12      955.22      954.89     45.92 o 
  17   5  12      476.90      494.53     31.51 o 
  19   5  12      343.08      340.08     29.48 o 
   0   6  12     2599.36     2363.07    105.94 o 
   2   6  12     1993.62     1878.45     66.98 o 
   4   6  12     3036.92     2982.69    113.58 o 
   6   6  12     1781.87     1689.89     65.80 o 
   8   6  12     1018.45     1009.61     42.34 o 
  10   6  12     2824.89     2830.34     69.93 o 
  12   6  12     2461.74     2516.82     69.22 o 
  14   6  12      690.66      682.80     40.80 o 
  16   6  12      605.47      618.74     40.47 o 
   1   7  12      679.95      614.90     46.10 o 
   3   7  12     2008.32     1887.33     72.11 o 
   5   7  12     1250.54     1272.10    159.99 o 
   7   7  12      597.57      527.47     44.80 o 
   9   7  12     1015.69     1078.57     60.11 o 
  11   7  12      750.69      791.58     55.31 o 
  13   7  12      736.28      828.09     57.81 o 
  15   7  12      583.87      577.23     51.03 o 
   0   8  12      847.77      887.89     77.54 o 
   2   8  12      838.56      695.59     49.42 o 
   4   8  12      874.31      795.57     53.16 o 
   6   8  12      746.00      757.24     53.92 o 
   8   8  12      923.34      872.20     57.38 o 
  10   8  12      564.99      514.33     47.75 o 
   1   9  12      769.84      794.17     54.52 o 
   3   9  12      474.40      523.75     49.42 o 
   1   1  13    18666.72    19163.63    194.83 o 
   3   1  13    10157.07    10166.61     74.91 o 
   5   1  13     9947.05    10185.46     65.66 o 
   7   1  13    11656.03    11866.71    101.59 o 
   9   1  13    11752.34    11867.63     99.08 o 
  11   1  13    10073.74    10004.77     95.78 o 
  13   1  13     4863.85     4898.05     70.18 o 
  15   1  13     5292.37     5348.21     77.23 o 
  17   1  13     5135.96     5068.56     79.55 o 
  19   1  13     4893.51     4759.51    109.57 o 
  21   1  13     1992.99     1962.92     55.81 o 
   0   2  13     1324.58     1288.66     39.18 o 
   2   2  13      871.75      900.00     24.32 o 
   4   2  13     3660.09     3818.08     55.20 o 
   6   2  13      836.63      872.83     25.66 o 
   8   2  13      191.55      185.09     15.05 o 
  10   2  13      750.85      760.77     28.73 o 
  12   2  13      847.44      866.55     37.87 o 
  14   2  13     1040.57     1056.70     42.20 o 
  16   2  13      357.63      340.85     29.88 o 
  18   2  13      247.78      260.81     24.45 o 
  20   2  13      272.86      290.46     26.33 o 
  22   2  13      172.64      187.05     29.44 o 
   1   3  13     6431.56     6640.38     58.33 o 
   3   3  13     8325.85     8287.18     89.84 o 
   5   3  13     6833.52     6858.01     66.38 o 
   7   3  13     8861.63     8697.27    122.49 o 
   9   3  13     5709.35     5733.10     63.14 o 
  11   3  13     3319.20     3334.62     54.78 o 
  13   3  13     4107.52     4097.73     65.25 o 
  15   3  13     6416.59     6386.51    100.22 o 
  17   3  13     2856.20     2806.30     91.33 o 
  19   3  13     1692.02     1652.16     75.56 o 
  21   3  13     1800.91     1827.01     82.33 o 
   0   4  13     3250.60     3287.38     60.99 o 
   2   4  13      746.12      760.30     23.48 o 
   4   4  13     1581.12     1565.78     34.40 o 
   6   4  13     1655.84     1624.68     35.24 o 
   8   4  13     1154.52     1222.96     36.20 o 
  10   4  13      790.87      817.56     31.41 o 
  12   4  13     1465.47     1433.14     49.27 o 
  14   4  13      950.09      947.42     43.20 o 
  16   4  13      443.32      391.04     54.88 o 
  18   4  13      487.49      521.29     32.14 o 
  20   4  13      542.97      572.05     52.06 o 
   1   5  13     3151.68     3179.54     47.91 o 
   3   5  13     3935.58     3972.03     53.83 o 
   5   5  13     4375.32     4382.54     90.13 o 
   7   5  13     2400.62     2397.49     59.85 o 
   9   5  13     2115.56     2193.52     58.85 o 
  11   5  13     3757.34     3765.30    137.21 o 
  13   5  13     2456.54     2552.98    112.91 o 
  15   5  13     1197.74     1240.55     51.18 o 
  17   5  13     1343.97     1370.24     71.37 o 
  19   5  13     1650.77     1813.30     57.22 o 
   0   6  13     1231.03     1230.00     81.09 o 
   2   6  13      967.63      915.37     50.57 o 
   4   6  13     1707.39     1702.30     51.42 o 
   6   6  13      492.13      472.12     40.93 o 
   8   6  13      898.60      877.46     41.20 o 
  10   6  13      896.91      874.81     42.89 o 
  12   6  13      904.22      892.45     44.34 o 
  14   6  13      429.96      461.59     36.19 o 
  16   6  13      349.47      360.29     34.60 o 
   1   7  13     1931.26     1923.56     74.32 o 
   3   7  13     1395.41     1436.39     95.15 o 
   5   7  13     1320.94     1286.48     63.09 o 
   7   7  13     1382.05     1485.90     69.17 o 
   9   7  13     1400.38     1501.26     69.96 o 
  11   7  13     1007.23     1054.61     62.54 o 
  13   7  13     1122.57     1349.68     71.56 o 
   0   8  13      764.79      734.99     72.35 o 
   2   8  13      621.89      593.52     47.85 o 
   4   8  13      946.46      979.69     58.78 o 
   6   8  13      789.04      773.14     54.53 o 
   8   8  13      805.51      858.88     57.31 o 
  10   8  13      373.15      353.03     43.63 o 
   0   0  14    17659.49    18084.62    251.46 o 
   2   0  14    12019.77    12276.43    149.62 o 
   4   0  14    12703.93    13041.17    113.43 o 
   6   0  14     8912.82     9032.95    127.91 o 
   8   0  14     4415.84     4575.33    114.95 o 
  10   0  14    19944.36    19029.84    575.82 o 
  12   0  14     8487.69     8563.78    131.09 o 
  14   0  14     3881.33     3823.69     91.88 o 
  16   0  14     3093.58     3118.25    109.89 o 
  18   0  14     8150.64     8277.37    150.20 o 
  20   0  14     3308.92     3341.61    133.37 o 
  22   0  14     1626.13     1659.51     75.64 o 
   1   1  14     1059.09     1053.98     25.04 o 
   3   1  14     6047.82     6056.22     75.48 o 
   5   1  14     2884.22     2882.67     49.49 o 
   7   1  14       18.49       41.55     18.31 o 
   9   1  14      546.01      524.03     31.29 o 
  11   1  14     1101.38     1161.66     35.66 o 
  13   1  14      812.81      781.22     31.95 o 
  15   1  14      273.22      273.94     23.34 o 
  17   1  14      281.58      310.97     25.31 o 
  19   1  14      398.70      394.54     28.46 o 
  21   1  14       69.93       74.58     20.94 o 
   0   2  14    11613.76    11999.41    248.16 o 
   2   2  14    10698.04    10800.94     75.19 o 
   4   2  14     2600.18     2658.37     38.07 o 
   6   2  14    11370.25    11328.00    124.12 o 
   8   2  14    12516.73    12240.54    106.37 o 
  10   2  14     4102.39     4202.09     74.58 o 
  12   2  14     2544.01     2508.38     51.37 o 
  14   2  14     6605.14     6712.75     97.99 o 
  16   2  14     6127.18     6236.41     88.27 o 
  18   2  14     2226.01     2194.16     55.79 o 
  20   2  14     1568.28     1583.92     50.64 o 
   1   3  14     2381.72     2397.02     36.98 o 
   3   3  14      281.01      301.23     17.91 o 
   5   3  14     1175.45     1214.60     30.97 o 
   7   3  14     2223.53     2256.26     41.07 o 
   9   3  14     1089.97     1113.23     30.85 o 
  11   3  14      104.78      107.91     16.36 o 
  13   3  14     1035.31     1108.40     43.88 o 
  15   3  14     1212.74     1229.78     48.05 o 
  17   3  14       75.69       66.13     29.77 o 
  19   3  14      114.88       99.33     32.68 o 
  21   3  14      449.92      483.17     47.57 o 
   0   4  14     4107.38     4322.57     71.29 o 
   2   4  14     4885.20     5038.29     54.72 o 
   4   4  14     7829.73     7847.14     74.80 o 
   6   4  14     3365.86     3342.44     49.72 o 
   8   4  14     2021.27     2066.52     46.41 o 
  10   4  14     5200.24     5251.83     73.86 o 
  12   4  14     3618.86     3644.60     76.68 o 
  14   4  14     2073.59     2130.05     61.89 o 
  16   4  14     1406.75     1375.07     66.91 o 
  18   4  14     2322.02     2427.75     91.30 o 
   1   5  14      513.65      540.35     24.12 o 
   3   5  14     1846.57     1921.42     39.85 o 
   5   5  14     1190.29     1163.38     42.84 o 
   7   5  14      218.65      245.30     32.47 o 
   9   5  14      577.85      553.53     34.72 o 
  11   5  14     1537.63     1607.92     55.29 o 
  13   5  14      850.93      824.60     42.87 o 
  15   5  14       20.56       40.68     21.33 o 
  17   5  14      515.58      547.62     50.33 o 
   0   6  14     3562.22     3394.57    129.69 o 
   2   6  14     2228.09     2245.02     75.63 o 
   4   6  14     1863.72     1932.67     56.10 o 
   6   6  14     2477.03     2516.06    102.25 o 
   8   6  14     2499.28     2557.71     66.98 o 
  10   6  14     1211.04     1175.43     48.74 o 
  12   6  14     1651.52     1715.64     59.71 o 
  14   6  14     1536.16     1681.34     60.67 o 
  16   6  14      954.60     1024.16     50.66 o 
   1   7  14      839.49      769.06     50.54 o 
   3   7  14      726.51      667.24     48.57 o 
   5   7  14      918.04      947.86     57.09 o 
   7   7  14      881.55      869.85     55.69 o 
   9   7  14      796.74      832.78     55.32 o 
  11   7  14      227.59      251.55     39.02 o 
  13   7  14      642.81      698.21     55.01 o 
   0   8  14      477.21      525.31     66.35 o 
   2   8  14      775.93      908.82     57.08 o 
   4   8  14     1305.48     1367.85     67.84 o 
   6   8  14      542.27      598.66     69.76 o 
   8   8  14      556.22      541.73     47.93 o 
   1   1  15    14972.25    14932.47    178.75 o 
   3   1  15     7012.45     6937.15    101.51 o 
   5   1  15     9408.40     9189.51    106.25 o 
   7   1  15     9720.33     9618.81     93.82 o 
   9   1  15     9906.56     9680.84    112.26 o 
  11   1  15     7001.84     7005.71     83.80 o 
  13   1  15     4322.98     4306.04     75.70 o 
  15   1  15     4620.07     4579.99     75.39 o 
  17   1  15     4617.60     4784.97     80.35 o 
  19   1  15     2869.43     2863.76     65.34 o 
  21   1  15     2198.24     2209.48     60.43 o 
   0   2  15     2505.57     2417.19     55.39 o 
   2   2  15     1018.36      985.97     25.58 o 
   4   2  15     1248.46     1257.36     32.64 o 
   6   2  15      804.16      723.77     29.37 o 
   8   2  15      794.34      810.40     31.91 o 
  10   2  15      486.69      460.58     40.20 o 
  12   2  15      348.66      302.20     28.44 o 
  14   2  15      855.59      779.63     40.00 o 
  16   2  15      348.22      348.22     31.78 o 
  18   2  15      155.38      112.86     24.19 o 
  20   2  15      293.95      314.92     30.54 o 
   1   3  15     3750.03     3768.71     64.78 o 
   3   3  15     7775.75     7811.96     77.31 o 
   5   3  15     7033.85     7108.82     89.83 o 
   7   3  15     4480.57     4470.83     57.93 o 
   9   3  15     3309.04     3264.64     58.24 o 
  11   3  15     3757.59     3689.33     63.65 o 
  13   3  15     3666.44     3769.09     66.55 o 
  15   3  15     3111.94     3115.75     74.41 o 
  17   3  15     2146.67     2080.95     82.60 o 
  19   3  15     1596.52     1527.81     74.97 o 
   0   4  15     1347.11     1312.74     43.18 o 
   2   4  15      528.34      515.03     21.80 o 
   4   4  15     2746.41     2699.23     42.08 o 
   6   4  15      363.35      358.80     21.70 o 
   8   4  15      408.83      387.08     24.35 o 
  10   4  15      600.99      582.50     29.51 o 
  12   4  15     1026.83     1043.92     44.53 o 
  14   4  15      447.75      419.92     43.58 o 
  16   4  15       86.08       57.11     30.02 o 
  18   4  15      498.78      452.61     49.83 o 
   1   5  15     3860.93     3884.54     56.22 o 
   3   5  15     2549.27     2582.60     46.84 o 
   5   5  15     2232.75     2193.98     49.95 o 
   7   5  15     3264.84     3247.28     72.25 o 
   9   5  15     2829.19     2870.71     69.51 o 
  11   5  15     1785.04     1830.72     59.57 o 
  13   5  15     2009.90     2036.46    112.80 o 
  15   5  15     1669.34     1677.99     76.11 o 
  17   5  15     1183.79     1197.65     68.44 o 
   0   6  15      850.27      797.24     69.08 o 
   2   6  15      665.46      716.74     48.21 o 
   4   6  15      677.34      684.40     37.80 o 
   6   6  15      755.58      713.27     48.65 o 
   8   6  15      846.51      836.37     41.92 o 
  10   6  15      433.81      483.79     34.63 o 
  12   6  15      426.98      441.12     35.30 o 
  14   6  15      597.17      642.42     41.48 o 
   1   7  15      972.35      895.90     54.04 o 
   3   7  15     1651.86     1702.61     78.50 o 
   5   7  15     1134.10     1245.45     76.86 o 
   7   7  15      802.50      779.46     53.84 o 
   9   7  15      968.98      953.83     58.88 o 
  11   7  15     1120.91     1168.04     78.09 o 
   0   8  15      734.94      824.00     78.36 o 
   2   8  15      615.40      681.21     73.99 o 
   4   8  15      706.83      748.88     54.25 o 
   6   8  15      564.89      645.46     51.72 o 
   0   0  16    19648.28    19833.65    288.86 o 
   2   0  16     5923.22     6029.13    108.01 o 
   4   0  16     6048.74     6029.65    109.15 o 
   6   0  16    11372.13    11993.05    246.41 o 
   8   0  16     9285.91     9141.59    289.96 o 
  10   0  16     3864.12     3440.44    124.50 o 
  12   0  16     2910.17     3047.83     82.47 o 
  14   0  16     6994.62     7164.11    166.96 o 
  16   0  16     5638.60     5854.37    196.17 o 
  18   0  16     1553.23     1442.47     67.37 o 
  20   0  16     1384.91     1331.25     67.56 o 
   1   1  16      703.16      664.01     30.15 o 
   3   1  16       69.18       76.62     19.33 o 
   5   1  16      947.56      879.59     33.16 o 
   7   1  16     1783.96     1720.29     42.90 o 
   9   1  16      145.81      151.00     20.75 o 
  11   1  16      316.42      354.79     36.01 o 
  13   1  16      269.03      274.92     29.03 o 
  15   1  16      649.62      654.90     38.48 o 
  17   1  16       88.87      100.90     44.09 o 
  19   1  16       72.32       91.65     21.91 o 
   0   2  16     6906.23     7026.06    132.69 o 
   2   2  16     6412.10     6409.12     74.31 o 
   4   2  16     9261.91     9332.57     85.01 o 
   6   2  16     3942.12     3877.35     56.09 o 
   8   2  16     3109.71     3034.87     56.50 o 
  10   2  16     7379.34     7389.61     89.82 o 
  12   2  16     5598.84     5529.91     80.72 o 
  14   2  16     1566.53     1521.64     53.58 o 
  16   2  16     2239.79     2314.57     67.24 o 
  18   2  16     3349.52     3436.37     83.58 o 
  20   2  16     2167.99     2297.99     71.44 o 
   1   3  16      153.49      154.06     15.81 o 
   3   3  16     2198.92     2203.88     38.30 o 
   5   3  16      769.15      778.37     28.65 o 
   7   3  16       11.64      -11.49     16.81 o 
   9   3  16      226.32      250.21     22.98 o 
  11   3  16      893.57      894.34     35.39 o 
  13   3  16      469.04      513.87     35.75 o 
  15   3  16       10.63       19.68     23.03 o 
  17   3  16      149.98      173.54     36.59 o 
  19   3  16      643.42      680.20     54.90 o 
   0   4  16     6447.62     6556.46     93.94 o 
   2   4  16     4125.31     4142.12     52.84 o 
   4   4  16     2106.94     2117.98     39.19 o 
   6   4  16     3920.03     3990.41     57.78 o 
   8   4  16     5541.12     5826.93    124.69 o 
  10   4  16     2478.83     2510.82     71.31 o 
  12   4  16     1823.41     1848.64    125.18 o 
  14   4  16     2929.04     2880.19     94.77 o 
  16   4  16     2002.07     2074.84     84.90 o 
  18   4  16     1441.30     1446.68     74.11 o 
   1   5  16     1545.87     1611.01     38.49 o 
   3   5  16      336.75      353.52     22.23 o 
   5   5  16      296.06      305.98     24.60 o 
   7   5  16     1379.65     1458.09     50.91 o 
   9   5  16      951.53     1015.25     56.60 o 
  11   5  16      256.12      302.52     31.64 o 
  13   5  16      406.19      389.52     43.41 o 
  15   5  16      643.25      692.84     53.85 o 
   0   6  16      995.05     1030.14     79.72 o 
   2   6  16     2259.18     2430.33     80.88 o 
   4   6  16     3422.25     3410.36     76.49 o 
   6   6  16     1597.29     1612.63     55.32 o 
   8   6  16     1165.86     1186.71     62.11 o 
  10   6  16     1516.54     1570.70     57.29 o 
  12   6  16     1693.06     1923.73    131.87 o 
  14   6  16     1415.34     1417.10    100.47 o 
   1   7  16      481.54      442.26     43.12 o 
   3   7  16     1033.95     1046.24     59.55 o 
   5   7  16     1085.37     1159.78     62.34 o 
   7   7  16      485.89      510.29     60.61 o 
   9   7  16      438.63      509.08     46.44 o 
   0   8  16      585.24      701.68     74.81 o 
   2   8  16      551.97      582.75     49.37 o 
   1   1  17     5527.24     5649.71     76.67 o 
   3   1  17     4877.58     4769.03     89.54 o 
   5   1  17     6231.42     6030.75    105.69 o 
   7   1  17     3825.16     3819.17     66.11 o 
   9   1  17     4662.24     4496.00     83.72 o 
  11   1  17     4097.55     4063.60     69.54 o 
  13   1  17     3097.13     3058.10     72.93 o 
  15   1  17     2447.14     2398.33     67.90 o 
  17   1  17     2888.62     2888.74     76.77 o 
  19   1  17     1592.89     1635.13     61.16 o 
   0   2  17      806.37      746.74     67.17 o 
   2   2  17      462.27      430.26     26.19 o 
   4   2  17       11.30       12.24     17.68 o 
   6   2  17      116.71      122.09     18.44 o 
   8   2  17      224.66      224.00     22.69 o 
  10   2  17      698.01      685.97     32.37 o 
  12   2  17      168.63      195.81     22.75 o 
  14   2  17      113.09      108.26     21.99 o 
  16   2  17      126.25      110.96     25.71 o 
  18   2  17      459.92      542.23     38.44 o 
   1   3  17     5568.21     5617.43     67.81 o 
   3   3  17     4091.26     4129.53     58.85 o 
   5   3  17     5312.82     5316.08     67.89 o 
   7   3  17     4859.51     4892.71     73.89 o 
   9   3  17     3544.75     3521.61     64.72 o 
  11   3  17     2870.84     2907.35     84.89 o 
  13   3  17     3605.47     3814.00    121.96 o 
  15   3  17     2723.23     2732.50     73.08 o 
  17   3  17     1916.76     1907.22     93.79 o 
   0   4  17      520.11      529.78     45.14 o 
   2   4  17      815.83      856.87     33.51 o 
   4   4  17      648.04      702.33     25.65 o 
   6   4  17      639.35      686.61     46.55 o 
   8   4  17      709.91      707.22     38.92 o 
  10   4  17      320.32      347.53     31.69 o 
  12   4  17      134.78       95.72     32.34 o 
  14   4  17      935.62      959.63     60.23 o 
  16   4  17      298.44      380.52     45.01 o 
   1   5  17     2237.60     2277.52     46.24 o 
   3   5  17     3963.08     3929.99     60.29 o 
   5   5  17     2251.69     2404.15     55.10 o 
   7   5  17     2057.25     2079.92     52.83 o 
   9   5  17     2405.55     2532.32     86.68 o 
  11   5  17     2042.16     1991.88     80.20 o 
  13   5  17     1713.49     1735.98     77.62 o 
  15   5  17     1084.42     1139.56     66.45 o 
   0   6  17      612.93      579.37     63.34 o 
   2   6  17      853.95      886.45     52.80 o 
   4   6  17     1163.35     1185.33     48.51 o 
   6   6  17      876.14      911.41     44.91 o 
   8   6  17      427.77      441.95     34.55 o 
  10   6  17      727.55      806.13     43.74 o 
  12   6  17      650.95      709.27     53.64 o 
   1   7  17     1097.98     1231.28     63.68 o 
   3   7  17      760.98      893.44     56.05 o 
   5   7  17      582.67      620.02     49.62 o 
   7   7  17     1020.20     1097.47     62.26 o 
   0   0  18     1248.20     1187.68     76.72 o 
   2   0  18     5377.54     5470.58    162.59 o 
   4   0  18    13123.42    13031.82    174.14 o 
   6   0  18     4732.00     4714.64    105.76 o 
   8   0  18     2019.77     2022.20     72.39 o 
  10   0  18     3576.72     3479.23     94.96 o 
  12   0  18     5988.46     6220.42    184.29 o 
  14   0  18     2683.61     2772.34    128.05 o 
  16   0  18     3076.41     3304.20    143.34 o 
  18   0  18     1572.21     1648.00    107.57 o 
   1   1  18      297.42      330.70     25.64 o 
   3   1  18      219.90      232.49     23.10 o 
   5   1  18      591.24      571.71     30.08 o 
   7   1  18      457.27      459.14     27.94 o 
   9   1  18       86.78       68.31     18.80 o 
  11   1  18      291.57      260.54     29.67 o 
  13   1  18      220.10      227.44     28.52 o 
  15   1  18      222.68      268.86     38.70 o 
  17   1  18       19.11       27.12     28.67 o 
   0   2  18    11021.31    10887.98    158.68 o 
   2   2  18     3350.23     3196.84     60.41 o 
   4   2  18     3395.24     3208.93     61.50 o 
   6   2  18     5620.45     5533.31     81.17 o 
   8   2  18     5791.19     5781.10     88.79 o 
  10   2  18     3090.87     2985.70     63.76 o 
  12   2  18     2435.43     2507.45     70.21 o 
  14   2  18     3425.69     3519.76     71.06 o 
  16   2  18     2717.42     2858.41     66.18 o 
  18   2  18     1426.27     1558.63     60.03 o 
   1   3  18      888.22      845.56     34.66 o 
   3   3  18      163.52      182.76     22.16 o 
   5   3  18      204.67      189.82     20.36 o 
   7   3  18     1274.33     1255.68     37.32 o 
   9   3  18      430.97      441.08     29.35 o 
  11   3  18       35.13       44.62     20.21 o 
  13   3  18      123.63      118.62     27.29 o 
  15   3  18      363.42      366.06     35.18 o 
  17   3  18      147.24      121.77     35.27 o 
   0   4  18     3384.42     3506.56     72.81 o 
   2   4  18     4337.39     4261.59     66.64 o 
   4   4  18     3566.20     3519.75     57.88 o 
   6   4  18     1795.41     1755.60     48.28 o 
   8   4  18     2693.42     2807.21     61.33 o 
  10   4  18     3651.94     3788.75     83.25 o 
  12   4  18     3337.00     3364.90    102.64 o 
  14   4  18      800.28      689.70     54.33 o 
  16   4  18     1111.67     1159.40     67.55 o 
   1   5  18      400.86      435.71     41.93 o 
   3   5  18     1208.01     1231.07     36.97 o 
   5   5  18      874.43      899.20     44.23 o 
   7   5  18      317.63      297.78     30.60 o 
   9   5  18      787.80      774.01     64.16 o 
  11   5  18      641.68      621.14     50.19 o 
  13   5  18      294.02      274.67     41.85 o 
   0   6  18     1323.69     1299.62     88.73 o 
   2   6  18     1261.97     1338.40     63.90 o 
   4   6  18     1638.42     1692.61     70.88 o 
   6   6  18     1498.95     1552.38     56.13 o 
   8   6  18     1562.64     1641.14     83.96 o 
  10   6  18      575.17      609.19     49.81 o 
   1   7  18      724.52      798.98     53.76 o 
   3   7  18      280.35      269.33     37.16 o 
   5   7  18      426.76      428.32     43.55 o 
   1   1  19     4333.62     4356.06     72.84 o 
   3   1  19     4510.44     4468.07     92.79 o 
   5   1  19     4834.72     4656.28     75.97 o 
   7   1  19     3706.04     3658.06     69.03 o 
   9   1  19     3384.78     3309.45     66.89 o 
  11   1  19     3061.56     3079.30     76.61 o 
  13   1  19     2672.94     2562.64     72.14 o 
  15   1  19     2551.45     2679.98     75.76 o 
  17   1  19     1827.05     1851.62     79.24 o 
   0   2  19     1540.93     1514.01     64.05 o 
   2   2  19      298.73      285.22     24.14 o 
   4   2  19      248.97      234.02     23.39 o 
   6   2  19       71.29       58.31     20.14 o 
   8   2  19      654.37      720.66     34.48 o 
  10   2  19      474.59      456.98     35.19 o 
  12   2  19       57.80       64.96     24.40 o 
  14   2  19        0.52       -0.63     22.96 o 
  16   2  19       49.05       97.17     25.89 o 
   1   3  19     3600.20     3485.93     66.19 o 
   3   3  19     4266.90     4324.76     73.30 o 
   5   3  19     4820.99     4979.87     98.31 o 
   7   3  19     2764.84     2791.87     61.52 o 
   9   3  19     2241.56     2148.54     55.32 o 
  11   3  19     3727.87     3628.28     71.40 o 
  13   3  19     3024.11     3262.98     81.18 o 
  15   3  19     1379.92     1458.21     57.48 o 
   0   4  19      388.30      334.22     43.82 o 
   2   4  19      691.16      656.58     32.95 o 
   4   4  19     1138.58     1179.41     41.75 o 
   6   4  19      490.09      450.02     29.66 o 
   8   4  19      394.65      370.26     28.51 o 
  10   4  19      314.59      337.09     41.44 o 
  12   4  19      204.02      163.16     37.29 o 
  14   4  19      618.09      640.69     84.50 o 
   1   5  19     1900.84     1933.62     58.68 o 
   3   5  19     1487.70     1574.85     47.16 o 
   5   5  19     1031.18     1094.38     50.76 o 
   7   5  19     1928.49     1915.44     62.26 o 
   9   5  19     1851.31     1949.96     72.59 o 
  11   5  19      666.89      683.80     65.12 o 
   0   6  19      794.27      822.36     74.54 o 
   2   6  19      527.12      524.65     44.01 o 
   4   6  19      318.99      324.09     57.61 o 
   6   6  19      684.38      720.71     52.42 o 
   8   6  19      560.01      620.84     51.22 o 
   1   7  19      608.04      664.36     50.96 o 
   0   0  20     2892.17     2729.47    119.31 o 
   2   0  20     3553.33     3686.91     99.61 o 
   4   0  20     6148.67     6243.74    127.50 o 
   6   0  20     6588.55     6607.67    134.37 o 
   8   0  20     3653.29     3542.64    100.46 o 
  10   0  20     1295.41     1253.46     64.48 o 
  12   0  20     2306.29     2309.67     86.30 o 
  14   0  20     5334.53     5654.16    193.30 o 
  16   0  20     2994.22     3291.09    148.25 o 
   1   1  20      805.49      755.63     35.41 o 
   3   1  20      388.84      387.25     28.49 o 
   5   1  20      115.48      104.32     22.14 o 
   7   1  20      497.71      505.88     37.29 o 
   9   1  20      122.85      105.41     27.35 o 
  11   1  20       28.09        9.84     19.54 o 
  13   1  20       74.04       54.00     25.38 o 
  15   1  20       69.00       89.89     29.78 o 
   0   2  20     3102.06     3134.27     90.93 o 
   2   2  20     4100.70     4059.54     72.90 o 
   4   2  20     4605.43     4460.94     76.70 o 
   6   2  20     2363.88     2293.66     57.40 o 
   8   2  20     2042.32     1994.22     54.69 o 
  10   2  20     3962.48     3941.41     76.60 o 
  12   2  20     3987.63     4170.73     91.76 o 
  14   2  20     1001.24      983.95     59.84 o 
  16   2  20     1207.83     1280.51     95.29 o 
   1   3  20      164.26      174.52     23.51 o 
   3   3  20      900.59      908.11     38.76 o 
   5   3  20      654.94      674.24     34.80 o 
   7   3  20      118.29       98.31     25.34 o 
   9   3  20      387.68      376.14     29.23 o 
  11   3  20      544.00      588.15     34.49 o 
  13   3  20      186.04      206.60     37.07 o 
   0   4  20     3816.68     3860.68    102.52 o 
   2   4  20     1875.39     1881.66     51.69 o 
   4   4  20      941.34      884.71     37.95 o 
   6   4  20     1889.23     1919.61     62.02 o 
   8   4  20     2608.63     2754.39     74.22 o 
  10   4  20     1554.27     1597.64     74.28 o 
  12   4  20      878.95      896.45     59.69 o 
   1   5  20     1085.69     1239.00     61.67 o 
   3   5  20      245.65      227.61     48.74 o 
   5   5  20      227.44      206.66     34.94 o 
   7   5  20      910.05      952.95     46.92 o 
   9   5  20      888.20      921.46     47.90 o 
   4   6  20     1583.81     1727.73    104.02 o 
   6   6  20      798.85      883.41     56.35 o 
   1   1  21     3482.03     3446.92     69.29 o 
   3   1  21     4622.24     4613.51     80.46 o 
   5   1  21     3713.31     3722.28     73.50 o 
   7   1  21     3044.11     2971.17     67.17 o 
   9   1  21     2805.59     2835.41     66.68 o 
  11   1  21     3221.86     3308.76     73.41 o 
  13   1  21     2283.19     2392.23     64.35 o 
  15   1  21     1910.73     2065.26     61.36 o 
   0   2  21      811.24      814.30     53.34 o 
   2   2  21      245.09      246.47     26.77 o 
   4   2  21       41.52       56.99     20.12 o 
   6   2  21       98.29       62.38     21.03 o 
   8   2  21      343.57      293.20     27.31 o 
  10   2  21      484.96      477.73     33.07 o 
  12   2  21      259.76      246.12     27.63 o 
  14   2  21        7.71       28.84     26.23 o 
   1   3  21     2509.85     2488.35     71.70 o 
   3   3  21     2279.82     2229.29     58.05 o 
   5   3  21     2820.90     2864.37     65.00 o 
   7   3  21     2566.24     2545.21     62.42 o 
   9   3  21     1400.90     1429.81     49.18 o 
  11   3  21     1664.50     1676.08     61.87 o 
  13   3  21     1767.43     1913.18     67.43 o 
   0   4  21      402.33      375.40     41.60 o 
   2   4  21      214.29      237.76     25.88 o 
   4   4  21      303.18      321.88     27.57 o 
   6   4  21      330.02      332.62     33.20 o 
   8   4  21      482.44      451.31     35.61 o 
  10   4  21       72.49       42.36     28.85 o 
   1   5  21     1031.21      975.34     57.59 o 
   3   5  21     1306.30     1362.88     66.66 o 
   5   5  21     1050.61     1096.12     79.45 o 
   7   5  21      779.30      739.83    105.39 o 
   0   0  22     1282.41     1245.83     92.28 o 
   2   0  22     3788.09     3823.80    141.29 o 
   4   0  22     5822.17     5926.27    134.37 o 
   6   0  22     3135.64     3158.93     99.80 o 
   8   0  22     1330.54     1239.58     67.04 o 
  10   0  22     2850.61     2851.67     98.02 o 
  12   0  22     2986.95     3103.33    106.07 o 
   1   1  22       68.77       97.85     22.66 o 
   3   1  22      439.59      444.53     32.21 o 
   5   1  22      352.68      367.25     29.64 o 
   7   1  22        4.27        7.40     20.04 o 
   9   1  22       16.29       22.15     20.37 o 
  11   1  22      480.07      463.84     33.83 o 
  13   1  22       67.41       62.18     23.25 o 
   0   2  22     2982.43     2935.73     94.67 o 
   2   2  22     2715.94     2669.31     65.18 o 
   4   2  22     1474.78     1442.96     48.89 o 
   6   2  22     2738.70     2793.07     66.72 o 
   8   2  22     2746.04     2795.71     67.45 o 
  10   2  22     1499.15     1572.69     53.13 o 
  12   2  22     1270.03     1268.56     49.26 o 
   1   3  22      694.33      734.95     37.20 o 
   3   3  22        5.45       -6.40     19.74 o 
   5   3  22      125.88      130.83     29.60 o 
   7   3  22      430.65      449.78     32.31 o 
   9   3  22      389.99      385.83     30.25 o 
  11   3  22       19.10       56.94     24.07 o 
   0   4  22     1461.92     1552.52     98.02 o 
   2   4  22     1426.82     1523.57     53.81 o 
   4   4  22     1547.88     1565.43     51.00 o 
   6   4  22      906.45      897.42     47.49 o 
   8   4  22      962.70     1028.36     50.22 o 
   1   5  22      289.57      283.79     38.21 o 
   3   5  22      430.00      393.98     60.34 o 
   5   5  22      290.94      346.70    111.53 o 
   1   1  23     2557.04     2512.99     64.72 o 
   3   1  23     2136.14     2146.52     60.22 o 
   5   1  23     1530.67     1493.09     51.56 o 
   7   1  23     2203.56     2108.10     60.89 o 
   9   1  23     2088.06     2182.16     81.22 o 
  11   1  23     1683.03     1775.41     57.94 o 
   0   2  23      503.41      460.68     45.16 o 
   2   2  23       71.76       67.17     25.97 o 
   4   2  23       18.95       13.53     20.51 o 
   6   2  23       82.22      103.26     23.59 o 
   8   2  23      266.34      272.66     28.92 o 
  10   2  23      149.77      166.72     26.06 o 
   1   3  23     1112.60     1142.59     45.53 o 
   3   3  23     2226.72     2284.32     62.18 o 
   5   3  23     2265.12     2383.87     63.74 o 
   7   3  23     1131.83     1203.73     47.06 o 
   9   3  23     1003.36      999.88     44.00 o 
   0   4  23       88.06       89.93     31.71 o 
   2   4  23      109.55      100.14     23.29 o 
   4   4  23      451.24      467.93     37.70 o 
   6   4  23      213.82      222.22     30.65 o 
   0   0  24     2335.14     2203.34    126.14 o 
   2   0  24     2244.17     2328.77     90.23 o 
   4   0  24     1319.67     1230.48     68.72 o 
   6   0  24     2340.95     2495.70     95.43 o 
   8   0  24     2404.34     2390.37     93.73 o 
   1   1  24       77.12       85.28     23.45 o 
   3   1  24       56.01       85.76     23.61 o 
   5   1  24       99.65       90.13     26.01 o 
   7   1  24       98.77       87.02     23.34 o 
   9   1  24        6.87        5.64     22.53 o 
   0   2  24     1309.77     1313.85     74.13 o 
   2   2  24     1931.45     1973.26     59.18 o 
   4   2  24     2062.96     2083.87     61.33 o 
   6   2  24     1146.52     1169.67     47.64 o 
   8   2  24     1198.71     1246.28     49.32 o 
   1   3  24       40.70       29.44     21.93 o 
   3   3  24      233.50      213.92     26.27 o 
   5   3  24      317.74      331.80     31.53 o 
   1   1  25     1913.42     1919.09     60.22 o 
   3   1  25     1416.66     1496.16     54.41 o 
   5   1  25      929.29      900.55     43.98 o 
   0   2  25       21.89        7.09     29.94 o 
   2   2  25       16.06       -2.27     24.59 o 
                                                 
